# Supplementary material for: Improved genetic prediction of complex traits from individual-level data or summary statistics
Source: Nat Commun. 2021 Jul 7;12:4192. doi: 10.1038/s41467-021-24485-y (PMC8263809; doi:10.1038/s41467-021-24485-y)
Supplement: Supplementary file 4 — Supplementary Data 1 [file 41467_2021_24485_MOESM4_ESM.xls]

## Sheet: Supplementary Data 1
Phenotype	Description	Sample Size	Number Controls	Number Cases	h2SNP (GCTA)	SD	h2SNP (LDAK-Thin)	SD	h2SNP (BLD-LDAK)	SD	R2 LDAK-Lasso-SS (GCTA)	R2 LDAK-Ridge-SS (GCTA)	R2 LDAK-Bolt-SS (GCTA)	R2 LDAK-BayesR-SS (GCTA)	R2 LDAK-Lasso-SS (LDAK-Thin)	R2 LDAK-Ridge-SS (LDAK-Thin)	R2 LDAK-Bolt-SS (LDAK-Thin)	R2 LDAK-BayesR-SS (LDAK-Thin)	R2 LDAK-Lasso-SS (BLD-LDAK)	R2 LDAK-Ridge-SS (BLD-LDAK)	R2 LDAK-Bolt-SS (BLD-LDAK)	R2 LDAK-BayesR-SS (BLD-LDAK)	Best Tool (Heritability Model)
102_irnt	Pulse rate, automated reading	340162	NA	NA	0.218874	0.002427	0.196504	0.002234	0.193233	0.002567	0.0500126	0.0404943	0.0578148	0.05988	0.0569161	0.0469936	0.0614678	0.0639989	0.0623756	0.0537799	0.0642648	0.0668507	LDAK-BayesR-SS (BLD-LDAK)
1050	Time spend outdoors in summer	327717	NA	NA	0.105948	0.002063	0.092619	0.001818	0.092622	0.002231	0.0121579	0.0120133	0.0126234	0.0126866	0.0143748	0.0141855	0.0146146	0.0145849	0.0154219	0.0152172	0.015503	0.0155194	LDAK-BayesR-SS (BLD-LDAK)
1070	Time spent watching television (TV)	341859	NA	NA	0.157611	0.002212	0.139605	0.001993	0.138069	0.001997	0.0255757	0.0251016	0.0263361	0.0264723	0.0291539	0.0285505	0.0293577	0.0294219	0.0304873	0.029902	0.0299996	0.0297559	LDAK-Lasso-SS (BLD-LDAK)
1080	Time spent using computer	280750	NA	NA	0.142834	0.002498	0.126289	0.00222	0.127976	0.00267	0.0166168	0.0163996	0.0165416	0.0165941	0.0201274	0.0198179	0.0196866	0.0195664	0.0214092	0.0210976	0.0207815	0.0203787	LDAK-Lasso-SS (BLD-LDAK)
1100	Drive faster than motorway speed limit	327192	NA	NA	0.089482	0.001998	0.07908	0.001752	0.08083	0.002185	0.0102984	0.0102338	0.0102597	0.010258	0.0128505	0.0127609	0.0125406	0.0125406	0.0132759	0.0132264	0.0126369	0.0125971	LDAK-Lasso-SS (BLD-LDAK)
1110	Length of mobile phone use	356618	NA	NA	0.080912	0.00183	0.070914	0.001603	0.071969	0.00199	0.0101334	0.0100599	0.00987301	0.00991399	0.011672	0.0115511	0.011672	0.0115275	0.0115765	0.0114464	0.0113344	0.0113282	LDAK-Lasso-SS (LDAK-Thin)
1160	Sleep duration	359020	NA	NA	0.101391	0.001899	0.089807	0.001679	0.087362	0.00204	0.0125353	0.0121273	0.0124396	0.0127941	0.0153477	0.0147892	0.0150688	0.0151551	0.0164096	0.0158694	0.0156425	0.0156555	LDAK-Lasso-SS (BLD-LDAK)
1170	Getting up in morning	360231	NA	NA	0.108355	0.001931	0.096064	0.001716	0.098163	0.002082	0.0140909	0.0138091	0.0142437	0.0144543	0.0160861	0.0157626	0.0165333	0.0164165	0.0171885	0.0167457	0.0172358	0.0169838	LDAK-Bolt-SS (BLD-LDAK)
1180	Morning/evening person (chronotype)	322488	NA	NA	0.166597	0.002331	0.14862	0.002107	0.148246	0.002468	0.0212326	0.0202026	0.0239971	0.0254345	0.0267515	0.0256262	0.0283609	0.0289537	0.0285232	0.0270734	0.0292283	0.0294788	LDAK-BayesR-SS (BLD-LDAK)
1190	Nap during day	360855	NA	NA	0.118288	0.00196	0.105309	0.001746	0.103436	0.002089	0.0190057	0.0183874	0.0205297	0.0205989	0.0219659	0.021061	0.0230138	0.0229607	0.0231329	0.0220998	0.0237955	0.0237656	LDAK-Bolt-SS (BLD-LDAK)
1200	Sleeplessness / insomnia	360738	NA	NA	0.090611	0.001848	0.079962	0.001626	0.079323	0.002	0.0142865	0.0141543	0.0144911	0.0144858	0.0165776	0.0163656	0.0168032	0.0168519	0.0176914	0.017493	0.0174935	0.0172145	LDAK-Lasso-SS (BLD-LDAK)
1210	Snoring	336320	210664	125656	0.088293	0.001942	0.078332	0.001705	0.077116	0.002112	0.00848812	0.00839459	0.00858032	0.00856106	0.0107782	0.010588	0.0109659	0.0108841	0.0120771	0.0118111	0.0119297	0.0120413	LDAK-Lasso-SS (BLD-LDAK)
1239	Current tobacco smoking	360797	NA	NA	0.078831	0.001802	0.068998	0.001573	0.06831	0.001962	0.00832182	0.00820854	0.00847909	0.00862911	0.00998121	0.00982854	0.0101194	0.0101675	0.0104749	0.0103	0.0103262	0.0100601	LDAK-Lasso-SS (BLD-LDAK)
1249	Past tobacco smoking	332141	NA	NA	0.129261	0.002136	0.114874	0.001907	0.115073	0.002285	0.0175239	0.0171946	0.0171712	0.0172268	0.0203359	0.0199267	0.0199742	0.0199914	0.0222174	0.0220092	0.0212705	0.0211854	LDAK-Lasso-SS (BLD-LDAK)
1309	Fresh fruit intake	348284	NA	NA	0.084567	0.001866	0.074453	0.001635	0.072103	0.002033	0.00786219	0.00772184	0.00786272	0.00791175	0.00941075	0.00921178	0.00954763	0.00948247	0.010183	0.0099924	0.0100894	0.010084	LDAK-Lasso-SS (BLD-LDAK)
1319	Dried fruit intake	329134	NA	NA	0.093723	0.001998	0.082621	0.001756	0.079936	0.002166	0.0112231	0.0110742	0.0113035	0.0112863	0.0132181	0.0129851	0.0134398	0.0134625	0.0145755	0.014318	0.0143216	0.014365	LDAK-Lasso-SS (BLD-LDAK)
1329	Oily fish intake	359340	NA	NA	0.090245	0.001843	0.079752	0.001621	0.078097	0.001998	0.0107062	0.0105284	0.009989	0.0102676	0.0127238	0.0124091	0.0123672	0.0122687	0.013858	0.0135918	0.0127812	0.0127814	LDAK-Lasso-SS (BLD-LDAK)
135	Number of self-reported non-cancer illnesses	361141	NA	NA	0.099083	0.001876	0.086914	0.001656	0.085426	0.002035	0.00973301	0.00961204	0.00929778	0.00955409	0.0115948	0.0113958	0.0113627	0.0115625	0.0130892	0.0129229	0.0123083	0.0121932	LDAK-Lasso-SS (BLD-LDAK)
137	Number of treatments/medications taken	361141	NA	NA	0.102635	0.001883	0.09098	0.001669	0.088251	0.002043	0.0112957	0.011204	0.0107981	0.0108493	0.0135632	0.0134409	0.0129862	0.0127498	0.0146062	0.0145482	0.0138778	0.0138354	LDAK-Lasso-SS (BLD-LDAK)
1408	Cheese intake	352458	NA	NA	0.100289	0.001918	0.088312	0.001696	0.087894	0.002074	0.0119216	0.0118163	0.0118374	0.0113966	0.0138816	0.0136771	0.0137314	0.0137201	0.0149179	0.0147846	0.0145975	0.0143185	LDAK-Lasso-SS (BLD-LDAK)
1448_1	Bread type: White	348424	256972	91452	0.090361	0.001905	0.079267	0.001675	0.080244	0.002071	0.0114745	0.0113714	0.0114548	0.0112235	0.0136415	0.0134722	0.0137868	0.0137105	0.0138498	0.0136794	0.013635	0.0137804	LDAK-Lasso-SS (BLD-LDAK)
1458	Cereal intake	345019	NA	NA	0.088038	0.001907	0.078177	0.001675	0.076996	0.002073	0.00815355	0.0080167	0.00871385	0.00899064	0.0105504	0.0103498	0.0108566	0.0110053	0.0113448	0.0111212	0.0113435	0.0113076	LDAK-Lasso-SS (BLD-LDAK)
1478	Salt added to food	360954	NA	NA	0.116486	0.001958	0.103175	0.001742	0.103185	0.002095	0.0169244	0.016306	0.0176909	0.0180814	0.0196715	0.0188384	0.0197467	0.0200942	0.0208159	0.020005	0.0200092	0.0204999	LDAK-Lasso-SS (BLD-LDAK)
1488_irnt	Tea intake	349376	NA	NA	0.081594	0.001847	0.071642	0.001617	0.070671	0.002023	0.0093716	0.00868848	0.00895843	0.00900411	0.0114661	0.0106494	0.0112615	0.011536	0.0127769	0.0120097	0.0119786	0.012625	LDAK-Lasso-SS (BLD-LDAK)
1508_3	Coffee type: Ground coffee (include espresso, filter etc)	283449	218487	64962	0.104485	0.002317	0.091206	0.002027	0.093071	0.002523	0.0112776	0.0111719	0.0113205	0.0113173	0.013377	0.013208	0.0134481	0.013453	0.0141246	0.0139755	0.0139054	0.013862	LDAK-Lasso-SS (BLD-LDAK)
1518	Hot drink temperature	357256	NA	NA	0.109555	0.001933	0.097205	0.001718	0.095769	0.002079	0.0149683	0.0147397	0.0153708	0.0155498	0.0181115	0.017759	0.0182334	0.0181648	0.0197459	0.019392	0.0191017	0.0190233	LDAK-Lasso-SS (BLD-LDAK)
1528	Water intake	333363	NA	NA	0.092444	0.001974	0.081742	0.001735	0.080589	0.002149	0.0110605	0.0105849	0.011357	0.011482	0.0135662	0.0128276	0.0134057	0.0134852	0.0141222	0.0134277	0.0135958	0.013749	LDAK-Lasso-SS (BLD-LDAK)
1558	Alcohol intake frequency.	360726	NA	NA	0.124671	0.001987	0.110263	0.001778	0.109658	0.002134	0.018265	0.0170472	0.0186503	0.019007	0.0210146	0.0195155	0.021113	0.0210209	0.0215452	0.0210375	0.0222105	0.022165	LDAK-Bolt-SS (BLD-LDAK)
1618	Alcohol usually taken with meals	184716	59552	125164	0.158535	0.003565	0.139323	0.003123	0.143969	0.003876	0.0134171	0.0133172	0.0131657	0.0130186	0.0168229	0.0166044	0.0164478	0.0164478	0.0167027	0.0164258	0.0159057	0.0157199	LDAK-Lasso-SS (LDAK-Thin)
1687	Comparative body size at age 10	354996	NA	NA	0.200483	0.002289	0.178904	0.0021	0.172518	0.002409	0.0382425	0.0329154	0.0436718	0.0443191	0.044852	0.0390394	0.0475162	0.0488653	0.0481241	0.0432765	0.0489591	0.0508034	LDAK-BayesR-SS (BLD-LDAK)
1697	Comparative height size at age 10	355331	NA	NA	0.35081	0.002832	0.320328	0.002693	0.3114	0.003012	0.095781	0.0809511	0.114921	0.117321	0.106724	0.0920328	0.117248	0.122611	0.120963	0.109167	0.124977	0.128609	LDAK-BayesR-SS (BLD-LDAK)
1757	Facial ageing	330409	NA	NA	0.105761	0.002044	0.093583	0.001805	0.09331	0.002218	0.0112542	0.0102546	0.0136336	0.0144154	0.0142029	0.0128385	0.0155269	0.0157726	0.0157603	0.0143916	0.0167366	0.0167268	LDAK-Bolt-SS (BLD-LDAK)
1920	Mood swings	352604	193622	158982	0.098668	0.001913	0.087488	0.001689	0.087176	0.002076	0.0123775	0.0122242	0.012795	0.0128546	0.0142853	0.014024	0.0147516	0.0148479	0.0158752	0.0155895	0.0161834	0.0158974	LDAK-Bolt-SS (BLD-LDAK)
1930	Miserableness	355182	203430	151752	0.088227	0.001857	0.078093	0.001631	0.076877	0.002005	0.00858662	0.00849771	0.00846694	0.00847854	0.0108553	0.0107052	0.0108514	0.0108985	0.0119502	0.011795	0.0116163	0.0115169	LDAK-Lasso-SS (BLD-LDAK)
1940	Irritability	345231	248369	96862	0.091351	0.001908	0.080556	0.001677	0.078821	0.002065	0.009478	0.0093805	0.00994268	0.0101498	0.0116342	0.0114552	0.0122182	0.0122412	0.0125521	0.0123163	0.0126482	0.0126603	LDAK-BayesR-SS (BLD-LDAK)
1950	Sensitivity / hurt feelings	350821	156066	194755	0.089631	0.001887	0.07913	0.001657	0.079463	0.002046	0.0105015	0.0104007	0.0105044	0.0104389	0.0126351	0.0124718	0.012668	0.012741	0.013787	0.0135977	0.0134157	0.0132593	LDAK-Lasso-SS (BLD-LDAK)
1960	Fed-up feelings	353764	210432	143332	0.100578	0.001915	0.089232	0.001693	0.088044	0.002071	0.0114107	0.0112538	0.0116036	0.0119426	0.0141741	0.0139523	0.0141943	0.0146846	0.0150389	0.0148029	0.0144391	0.014237	LDAK-Lasso-SS (BLD-LDAK)
1970	Nervous feelings	351829	268709	83120	0.093694	0.001884	0.082869	0.001659	0.080029	0.002049	0.00928217	0.00917821	0.00944395	0.00945503	0.0118072	0.01159	0.0123414	0.0123432	0.0131777	0.0129266	0.0131251	0.0130483	LDAK-Lasso-SS (BLD-LDAK)
1980	Worrier / anxious feelings	351833	152370	199463	0.106581	0.001937	0.094625	0.001717	0.092407	0.002086	0.0145275	0.0143547	0.0143535	0.0143384	0.0168667	0.0165614	0.0173744	0.017332	0.0186096	0.0183852	0.018055	0.0181137	LDAK-Lasso-SS (BLD-LDAK)
1990	Tense / 'highly strung'	350159	289646	60513	0.076739	0.001822	0.067744	0.00159	0.065966	0.001997	0.00789628	0.0078388	0.00781297	0.00786326	0.00947624	0.00936985	0.0095533	0.0095162	0.0109328	0.0108308	0.0104314	0.0104851	LDAK-Lasso-SS (BLD-LDAK)
2000	Worry too long after embarrassment	346527	181217	165310	0.092742	0.00192	0.08219	0.00169	0.082557	0.002082	0.00841146	0.00829302	0.00828155	0.00837719	0.0106016	0.010395	0.010901	0.0107809	0.0110282	0.0108262	0.0106045	0.0102856	LDAK-Lasso-SS (BLD-LDAK)
20002_1065	Non-cancer illness code, self-reported: hypertension	361141	267581	93560	0.181289	0.002197	0.162188	0.002005	0.157672	0.002319	0.0375313	0.0336521	0.0448033	0.0452758	0.0431659	0.0387905	0.0482685	0.0491274	0.0472515	0.0436906	0.0502033	0.0507623	LDAK-BayesR-SS (BLD-LDAK)
20002_1111	Non-cancer illness code, self-reported: asthma	361141	319207	41934	0.095058	0.001812	0.085059	0.001602	0.07803	0.002016	0.0123352	0.010433	0.017754	0.0189426	0.0146042	0.0120323	0.0190818	0.0199589	0.0194789	0.0171505	0.0212702	0.0209546	LDAK-Bolt-SS (BLD-LDAK)
20002_1226	Non-cancer illness code, self-reported: hypothyroidism/myxoedema	361141	343567	17574	0.089818	0.001755	0.080495	0.001551	0.070367	0.001986	0.0137645	0.0106253	0.0183955	0.0189786	0.0162458	0.0125124	0.0198365	0.0197349	0.0203485	0.0175621	0.0217335	0.0219967	LDAK-BayesR-SS (BLD-LDAK)
20015_irnt	Sitting height	360066	NA	NA	0.482898	0.003287	0.447754	0.003191	0.440442	0.00353	0.149854	0.127806	0.180741	0.185955	0.164954	0.14353	0.183024	0.188117	0.180384	0.161979	0.19082	0.196422	LDAK-BayesR-SS (BLD-LDAK)
20016_irnt	Fluid intelligence score	117131	NA	NA	0.327415	0.005887	0.290266	0.005224	0.288115	0.006346	0.0342161	0.0336671	0.0356217	0.036283	0.0407745	0.0398302	0.0428324	0.0429828	0.0442787	0.0432623	0.0448719	0.0452647	LDAK-BayesR-SS (BLD-LDAK)
20022_irnt	Birth weight	205475	NA	NA	0.181589	0.003318	0.1598	0.002944	0.155363	0.003598	0.0221602	0.020397	0.0312635	0.0312494	0.026957	0.0243872	0.0334005	0.0346749	0.0314842	0.0284607	0.0351188	0.0359872	LDAK-BayesR-SS (BLD-LDAK)
20023_irnt	Mean time to correctly identify matches	358695	NA	NA	0.118461	0.001979	0.104846	0.00176	0.104006	0.002116	0.0139743	0.0137143	0.0144096	0.0144629	0.0173038	0.016888	0.0176443	0.0176443	0.0187052	0.0182191	0.0187652	0.0187517	LDAK-Bolt-SS (BLD-LDAK)
20116_0	Smoking status: Never	359706	164638	195068	0.139338	0.002055	0.123948	0.001847	0.123657	0.002177	0.01874	0.018259	0.0193714	0.0193569	0.0223395	0.0216964	0.0226466	0.0229201	0.0244841	0.0238533	0.0238458	0.0236898	LDAK-Lasso-SS (BLD-LDAK)
20127_irnt	Neuroticism score	293006	NA	NA	0.159323	0.002467	0.141178	0.002207	0.139323	0.002622	0.0172823	0.0169302	0.0187323	0.0191789	0.0211031	0.0205168	0.0219775	0.0219315	0.0236824	0.0230247	0.0233118	0.0234975	LDAK-Lasso-SS (BLD-LDAK)
20128	Number of fluid intelligence questions attempted within time limit	117131	NA	NA	0.129284	0.004976	0.117018	0.004287	0.111333	0.005602	0.00902918	0.00900373	0.00874543	0.00872599	0.0117012	0.0116634	0.0112948	0.0112948	0.0118233	0.0117378	0.0113284	0.0113284	LDAK-Lasso-SS (BLD-LDAK)
20150_irnt	Forced expiratory volume in 1-second (FEV1), Best measure	272338	NA	NA	0.315373	0.003183	0.284037	0.00296	0.275757	0.003355	0.062608	0.0582575	0.070631	0.0716874	0.0708465	0.0656789	0.0752191	0.0779264	0.0789498	0.074984	0.0789554	0.082435	LDAK-BayesR-SS (BLD-LDAK)
20151_irnt	Forced vital capacity (FVC), Best measure	272338	NA	NA	0.356109	0.003339	0.322107	0.003128	0.315565	0.003525	0.0782707	0.0719559	0.0864125	0.0899844	0.0881722	0.0809044	0.0913248	0.0957234	0.0985087	0.0926259	0.0973977	0.1013	LDAK-BayesR-SS (BLD-LDAK)
20153_irnt	Forced expiratory volume in 1-second (FEV1), predicted	117241	NA	NA	0.67455	0.007149	0.606303	0.006618	0.582305	0.007616	0.133121	0.112883	0.174122	0.179046	0.154793	0.130566	0.180369	0.189447	0.177033	0.156334	0.193894	0.19933	LDAK-BayesR-SS (BLD-LDAK)
20154_irnt	Forced expiratory volume in 1-second (FEV1), predicted percentage	117241	NA	NA	0.313715	0.005769	0.27596	0.005105	0.260315	0.006227	0.0266147	0.02553	0.0315215	0.0347625	0.0330709	0.0312929	0.0383698	0.0382152	0.041272	0.0392729	0.0428643	0.0423557	LDAK-Bolt-SS (BLD-LDAK)
20160	Ever smoked	359751	141560	218191	0.106451	0.001922	0.09445	0.001706	0.0945	0.002059	0.0126729	0.012369	0.013446	0.0135632	0.0157021	0.0152281	0.0160757	0.0161077	0.0176361	0.0171047	0.0171311	0.0172119	LDAK-Lasso-SS (BLD-LDAK)
2080	Frequency of tiredness / lethargy in last 2 weeks	350580	NA	NA	0.085759	0.001871	0.075633	0.001642	0.075022	0.002038	0.00885443	0.00877407	0.0090062	0.00904344	0.0107265	0.0105989	0.0109874	0.0108939	0.0117686	0.0116126	0.0117412	0.011645	LDAK-Lasso-SS (BLD-LDAK)
2090	Seen doctor (GP) for nerves, anxiety, tension or depression	358693	235165	123528	0.086196	0.001845	0.076303	0.001622	0.078102	0.001998	0.0114921	0.0113849	0.0116873	0.0116951	0.0134625	0.0132929	0.0137021	0.0136623	0.0144586	0.0142533	0.0144543	0.0144803	LDAK-BayesR-SS (BLD-LDAK)
21001_irnt	Body mass index (BMI)	359983	NA	NA	0.340524	0.002794	0.310111	0.002647	0.305468	0.002894	0.0872304	0.0823019	0.0874846	0.0911237	0.0996198	0.0945575	0.0968193	0.0997391	0.10513	0.10173	0.100676	0.101346	LDAK-Lasso-SS (BLD-LDAK)
21002_irnt	Weight	360116	NA	NA	0.362878	0.002866	0.33165	0.002728	0.325102	0.002985	0.0938234	0.0870811	0.0999394	0.103196	0.10667	0.0994191	0.105975	0.110976	0.115225	0.109282	0.113279	0.115029	LDAK-Lasso-SS (BLD-LDAK)
2139_irnt	Age first had sexual intercourse	317694	NA	NA	0.219565	0.002567	0.195957	0.002346	0.195901	-9999	0.0358485	0.0348058	0.0367002	0.0387661	0.0421366	0.0408032	0.041864	0.0424076	0.0444147	0.043065	0.0431983	0.0410613	LDAK-Lasso-SS (BLD-LDAK)
2149	Lifetime number of sexual partners	296609	NA	NA	0.116752	0.002279	0.103221	0.002009	0.102321	0.002458	0.0127335	0.0125648	0.012833	0.0128238	0.0150902	0.0148279	0.0151664	0.0151664	0.0163239	0.0159974	0.0159572	0.0159666	LDAK-Lasso-SS (BLD-LDAK)
2178	Overall health rating	359681	NA	NA	0.142634	0.002072	0.126352	0.001862	0.127373	0.002207	0.02093	0.0206043	0.020873	0.0214916	0.0244575	0.0239259	0.0243688	0.0244897	0.0258271	0.0253962	0.0250004	0.0243694	LDAK-Lasso-SS (BLD-LDAK)
2188	Long-standing illness, disability or infirmity	352798	238000	114798	0.078866	0.001821	0.070148	0.001594	0.069001	0.002002	0.00866742	0.00862892	0.00834208	0.00820256	0.010119	0.010085	0.00969102	0.00961243	0.0104232	0.0103551	0.00991956	0.0098111	LDAK-Lasso-SS (BLD-LDAK)
22126	Doctor diagnosed hayfever or allergic rhinitis	91787	70883	20904	0.134115	0.006061	0.117655	0.005199	0.104645	0.007017	0.00461041	0.0044333	0.00857883	0.0100665	0.00547363	0.00514835	0.0100962	0.0110454	0.0109788	0.00985751	0.0119509	0.0107977	LDAK-Bolt-SS (BLD-LDAK)
22127	Doctor diagnosed asthma	91787	80070	11717	0.11267	0.005845	0.099903	0.005015	0.089647	0.006944	0.00195912	0.00186115	0.00530508	0.00613371	0.00276771	0.00257181	0.00651636	0.00690511	0.00768059	0.00693539	0.00909277	0.0103846	LDAK-BayesR-SS (BLD-LDAK)
2217_irnt	Age started wearing glasses or contact lenses	310992	NA	NA	0.109361	0.00217	0.096597	0.00191	0.097575	0.002346	0.0154269	0.0144036	0.0176903	0.0182734	0.0181258	0.0168405	0.0196283	0.02021	0.0196263	0.018383	0.0201399	0.0208508	LDAK-BayesR-SS (BLD-LDAK)
2237	Plays computer games	360817	NA	NA	0.107292	0.001919	0.095335	0.001704	0.094617	0.002059	0.0164347	0.016232	0.0168405	0.0168966	0.0184015	0.0181107	0.0187096	0.0188192	0.0192732	0.0189701	0.0192016	0.0191997	LDAK-Lasso-SS (BLD-LDAK)
22501_irnt	Year ended full time education	91777	NA	NA	0.231674	0.006768	0.202477	0.005855	0.214096	0.007483	0.0130099	0.01294	0.0128571	0.0128437	0.0163556	0.016216	0.0159628	0.0161178	0.0178153	0.0176752	0.0167169	0.0165876	LDAK-Lasso-SS (BLD-LDAK)
22506_114	Tobacco smoking: Never smoked	91353	36833	54520	0.141993	0.006379	0.127921	0.005453	0.13284	0.007103	0.0115451	0.0115232	0.0115545	0.0117256	0.0150256	0.0149852	0.0151859	0.0152809	0.0136292	0.0133412	0.0135806	0.013562	LDAK-BayesR-SS (LDAK-Thin)
2267	Use of sun/uv protection	358559	NA	NA	0.091995	0.00183	0.0809	0.001609	0.078183	0.002006	0.0147649	0.0110099	0.0160136	0.0174628	0.0159967	0.0128389	0.0179198	0.0187337	0.017042	0.0137178	0.0178482	0.0180682	LDAK-BayesR-SS (LDAK-Thin)
23098_irnt	Weight	354838	NA	NA	0.363182	0.002889	0.331738	0.002749	0.324996	0.00301	0.0915147	0.0848673	0.100609	0.102703	0.104042	0.0969226	0.106873	0.110782	0.111623	0.105488	0.111717	0.114746	LDAK-BayesR-SS (BLD-LDAK)
23099_irnt	Body fat percentage	354628	NA	NA	0.315529	0.00273	0.286537	0.002574	0.282625	0.002831	0.0743833	0.0709242	0.0758314	0.0789368	0.0854358	0.0815291	0.0834632	0.0873498	0.0901399	0.0869283	0.0868051	0.0886711	LDAK-Lasso-SS (BLD-LDAK)
23100_irnt	Whole body fat mass	354244	NA	NA	0.326844	0.002769	0.297246	0.002615	0.291957	0.00287	0.0800901	0.0758198	0.0823305	0.0845321	0.0911533	0.086788	0.0901777	0.09305	0.0966812	0.0931586	0.0952432	0.0955756	LDAK-Lasso-SS (BLD-LDAK)
23101_irnt	Whole body fat-free mass	354808	NA	NA	0.421049	0.003094	0.386988	0.002972	0.380734	0.00327	0.125216	0.112838	0.140023	0.145141	0.141021	0.128282	0.147289	0.151624	0.152574	0.141957	0.153161	0.157093	LDAK-BayesR-SS (BLD-LDAK)
23102_irnt	Whole body water mass	354834	NA	NA	0.420446	0.003092	0.3864	0.00297	0.380174	0.003267	0.124671	0.111728	0.141359	0.146022	0.138446	0.12554	0.14705	0.151688	0.150223	0.13939	0.152779	0.156771	LDAK-BayesR-SS (BLD-LDAK)
23104_irnt	Body mass index (BMI)	354831	NA	NA	0.340503	0.002815	0.309953	0.002665	0.304917	0.002916	0.0808794	0.0756773	0.0851461	0.0892241	0.0939177	0.08825	0.0940538	0.0974295	0.09864	0.0941532	0.0970684	0.0988857	LDAK-BayesR-SS (BLD-LDAK)
23105_irnt	Basal metabolic rate	354825	NA	NA	0.410053	0.003054	0.376461	0.002929	0.369859	0.003215	0.112212	0.101706	0.123578	0.128125	0.126725	0.116256	0.130917	0.134544	0.136456	0.128019	0.135869	0.139755	LDAK-BayesR-SS (BLD-LDAK)
23106_irnt	Impedance of whole body	354795	NA	NA	0.359979	0.002881	0.328276	0.002738	0.325135	0.003018	0.0965699	0.0890879	0.10425	0.106873	0.110112	0.101952	0.111569	0.115112	0.118682	0.111792	0.118654	0.119215	LDAK-BayesR-SS (BLD-LDAK)
23107_irnt	Impedance of leg (right)	354817	NA	NA	0.338048	0.002804	0.307341	0.002654	0.304606	0.002938	0.0873941	0.0800913	0.0967764	0.100926	0.0994627	0.0915662	0.103685	0.107296	0.107955	0.101491	0.109215	0.110766	LDAK-BayesR-SS (BLD-LDAK)
23108_irnt	Impedance of leg (left)	354811	NA	NA	0.336974	0.0028	0.306402	0.002651	0.30341	0.002932	0.0847776	0.0779582	0.0916842	0.0948529	0.0971182	0.0898662	0.0975169	0.102607	0.105691	0.0998977	0.105023	0.106436	LDAK-BayesR-SS (BLD-LDAK)
23109_irnt	Impedance of arm (right)	354792	NA	NA	0.331296	0.002779	0.301543	0.002626	0.29745	0.002905	0.0788183	0.0716917	0.0905288	0.0918945	0.0916	0.0840698	0.0957234	0.0999369	0.0999938	0.0935797	0.100825	0.103707	LDAK-BayesR-SS (BLD-LDAK)
23110_irnt	Impedance of arm (left)	354807	NA	NA	0.33257	0.002785	0.302595	0.002633	0.299218	0.002911	0.0832634	0.076857	0.0898633	0.093543	0.095604	0.0890951	0.0971164	0.10123	0.103589	0.0984303	0.102207	0.106003	LDAK-BayesR-SS (BLD-LDAK)
23111_irnt	Leg fat percentage (right)	354811	NA	NA	0.308281	0.002705	0.279489	0.002546	0.276642	0.002804	0.070083	0.0671981	0.0708449	0.0740025	0.0794845	0.0763113	0.0777099	0.0805169	0.0842944	0.0817502	0.0812797	0.0823644	LDAK-Lasso-SS (BLD-LDAK)
23112_irnt	Leg fat mass (right)	354807	NA	NA	0.319482	0.002741	0.29011	0.002585	0.285249	0.00284	0.0702499	0.0663959	0.0738307	0.0759465	0.0807208	0.0767556	0.0795612	0.0827149	0.0853394	0.0821361	0.0828271	0.0845053	LDAK-Lasso-SS (BLD-LDAK)
23113_irnt	Leg fat-free mass (right)	354798	NA	NA	0.392868	0.002994	0.359888	0.002863	0.353656	0.003151	0.103018	0.0935662	0.115348	0.120111	0.117141	0.107728	0.121272	0.125753	0.127946	0.119768	0.127588	0.131396	LDAK-BayesR-SS (BLD-LDAK)
23114_irnt	Leg predicted mass (right)	354798	NA	NA	0.392429	0.002993	0.359478	0.002862	0.353243	0.003149	0.105654	0.0965942	0.118253	0.121776	0.120026	0.110637	0.124808	0.128218	0.130821	0.123343	0.130562	0.132956	LDAK-BayesR-SS (BLD-LDAK)
23115_irnt	Leg fat percentage (left)	354791	NA	NA	0.309127	0.002709	0.280304	0.002549	0.27752	0.002809	0.0739465	0.0707172	0.0760491	0.0791764	0.0835141	0.0799153	0.0822852	0.0858056	0.0875272	0.084812	0.0849845	0.0867815	LDAK-Lasso-SS (BLD-LDAK)
23116_irnt	Leg fat mass (left)	354788	NA	NA	0.320895	0.002746	0.291507	0.00259	0.286709	0.002845	0.074886	0.0704499	0.0789627	0.0816113	0.0870681	0.0819059	0.0861951	0.0905288	0.0917678	0.0877161	0.0892743	0.0922507	LDAK-BayesR-SS (BLD-LDAK)
23117_irnt	Leg fat-free mass (left)	354771	NA	NA	0.390123	0.002984	0.357304	0.002853	0.350879	0.003136	0.106054	0.096247	0.1175	0.122982	0.120118	0.109931	0.123535	0.129844	0.130198	0.121465	0.130382	0.135324	LDAK-BayesR-SS (BLD-LDAK)
23118_irnt	Leg predicted mass (left)	354766	NA	NA	0.38937	0.002982	0.35658	0.00285	0.350149	0.003133	0.107525	0.0980185	0.119729	0.123805	0.121294	0.111648	0.126136	0.130093	0.130989	0.123203	0.132197	0.13561	LDAK-BayesR-SS (BLD-LDAK)
23119_irnt	Arm fat percentage (right)	354760	NA	NA	0.306207	0.002693	0.27787	0.002534	0.273035	0.002792	0.0701222	0.0666641	0.0726987	0.0742437	0.0808822	0.0772979	0.0800222	0.0820588	0.0860014	0.0830126	0.083573	0.0842091	LDAK-Lasso-SS (BLD-LDAK)
23120_irnt	Arm fat mass (right)	354736	NA	NA	0.316905	0.002729	0.287931	0.002573	0.282197	0.002828	0.0755238	0.0706278	0.0793087	0.0823707	0.0873398	0.0819305	0.0859176	0.0907359	0.0929902	0.0883605	0.0915571	0.0928488	LDAK-Lasso-SS (BLD-LDAK)
23121_irnt	Arm fat-free mass (right)	354732	NA	NA	0.380957	0.002951	0.348659	0.002817	0.341971	0.003102	0.102572	0.0924993	0.114725	0.118413	0.11641	0.106343	0.122015	0.125223	0.126179	0.118071	0.127351	0.128971	LDAK-BayesR-SS (BLD-LDAK)
23122_irnt	Arm predicted mass (right)	354726	NA	NA	0.380089	0.002947	0.34791	0.002813	0.341005	0.003098	0.106771	0.0970497	0.117207	0.120391	0.11985	0.110006	0.122556	0.127939	0.129822	0.122235	0.129628	0.132173	LDAK-BayesR-SS (BLD-LDAK)
23123_irnt	Arm fat percentage (left)	354707	NA	NA	0.307505	0.002697	0.279056	0.002538	0.274025	0.002797	0.0724137	0.0685775	0.0755904	0.0784779	0.0815011	0.0773602	0.0810552	0.0842619	0.0860577	0.0824907	0.0849664	0.0863102	LDAK-BayesR-SS (BLD-LDAK)
23124_irnt	Arm fat mass (left)	354673	NA	NA	0.316876	0.002729	0.287879	0.002573	0.282286	0.002829	0.0710105	0.0665449	0.0771973	0.0793633	0.080868	0.0761291	0.0823512	0.0856856	0.0879217	0.0838103	0.0872399	0.0895943	LDAK-BayesR-SS (BLD-LDAK)
23125_irnt	Arm fat-free mass (left)	354668	NA	NA	0.378935	0.002944	0.346712	0.00281	0.340257	0.003094	0.096314	0.0878583	0.107348	0.110182	0.108769	0.0998737	0.112733	0.116025	0.118782	0.111362	0.117065	0.120651	LDAK-BayesR-SS (BLD-LDAK)
23126_irnt	Arm predicted mass (left)	354653	NA	NA	0.377907	0.002941	0.34572	0.002806	0.339108	0.003089	0.104054	0.0952679	0.116611	0.119252	0.117042	0.107703	0.121884	0.125101	0.126375	0.118928	0.126619	0.129942	LDAK-BayesR-SS (BLD-LDAK)
23127_irnt	Trunk fat percentage	354619	NA	NA	0.302006	0.00268	0.273992	0.00252	0.269933	0.002786	0.0661395	0.0631291	0.06811	0.0701863	0.0766238	0.0732438	0.0755744	0.0782824	0.0819316	0.0790774	0.0796154	0.0814726	LDAK-Lasso-SS (BLD-LDAK)
23128_irnt	Trunk fat mass	354597	NA	NA	0.325067	0.00276	0.295758	0.002607	0.290214	0.002865	0.0740373	0.0693264	0.0771328	0.0804777	0.0850329	0.0798972	0.0843635	0.0878186	0.0904355	0.0861205	0.0875491	0.0896937	LDAK-Lasso-SS (BLD-LDAK)
23129_irnt	Trunk fat-free mass	354530	NA	NA	0.418046	0.003084	0.384168	0.002962	0.377676	0.003269	0.116991	0.104447	0.133383	0.137674	0.130665	0.1184	0.139245	0.143683	0.143277	0.133427	0.146239	0.148779	LDAK-BayesR-SS (BLD-LDAK)
23130_irnt	Trunk predicted mass	354494	NA	NA	0.416012	0.003077	0.38221	0.002954	0.375753	0.003261	0.12315	0.109523	0.140908	0.146035	0.137279	0.123644	0.14653	0.151606	0.150658	0.139611	0.154275	0.157646	LDAK-BayesR-SS (BLD-LDAK)
2316	Wheeze or whistling in the chest in last year	354523	280695	73828	0.092588	0.001867	0.081919	0.001644	0.079007	0.002034	0.0111108	0.0108279	0.0117092	0.0116608	0.012426	0.0119351	0.0130158	0.013236	0.0139814	0.0134725	0.0140321	0.0134883	LDAK-Bolt-SS (BLD-LDAK)
2754_irnt	Age at first live birth	131987	NA	NA	0.262552	0.005132	0.232495	0.004531	0.23851	0.003281	0.0252734	0.0250646	0.0249902	0.0250633	0.0303258	0.0300287	0.0300163	0.0299328	0.0317007	0.0314782	0.0306723	0.0304635	LDAK-Lasso-SS (BLD-LDAK)
2764_irnt	Age at last live birth	131806	NA	NA	0.142104	0.004613	0.126242	0.003978	0.128305	0.005128	0.00902861	0.0090269	0.00774699	0.00701189	0.0109042	0.0108654	0.00964304	0.00987003	0.0103983	0.0103736	0.00938457	0.00962126	LDAK-Lasso-SS (LDAK-Thin)
30000_irnt	White blood cell (leukocyte) count	350470	NA	NA	0.285962	0.002608	0.259715	0.002442	0.25343	0.002833	0.0716478	0.0595882	0.0876551	0.0905691	0.0800794	0.0681064	0.0914252	0.0945476	0.0946738	0.084331	0.0977513	0.100302	LDAK-BayesR-SS (BLD-LDAK)
30010_irnt	Red blood cell (erythrocyte) count	350475	NA	NA	0.333506	0.00278	0.305458	0.002636	0.291519	0.003007	0.112531	0.0927044	0.136308	0.139723	0.122099	0.103387	0.139552	0.14444	0.138293	0.127011	0.147184	0.150458	LDAK-BayesR-SS (BLD-LDAK)
30020_irnt	Haemoglobin concentration	350474	NA	NA	0.256748	0.002499	0.233714	0.002327	0.220415	0.002687	0.0657543	0.0519835	0.0836731	0.0843798	0.0725166	0.0589528	0.0851181	0.0878571	0.0837223	0.0728055	0.0907636	0.0929061	LDAK-BayesR-SS (BLD-LDAK)
30030_irnt	Haematocrit percentage	350475	NA	NA	0.24525	0.002466	0.222125	0.002291	0.211469	0.002669	0.0653462	0.0525583	0.0776196	0.079638	0.0727478	0.0602001	0.080831	0.0826471	0.0820782	0.0726745	0.0853902	0.0882904	LDAK-BayesR-SS (BLD-LDAK)
30040_irnt	Mean corpuscular volume	350473	NA	NA	0.370404	0.002885	0.341405	0.00275	0.32191	0.003217	0.133291	0.0985809	0.18092	0.183577	0.143291	0.112582	0.180896	0.18609	0.167179	0.146599	0.187465	0.190168	LDAK-BayesR-SS (BLD-LDAK)
30050_irnt	Mean corpuscular haemoglobin	350472	NA	NA	0.36048	0.002832	0.333127	0.002699	0.306324	0.003141	0.12053	0.0869642	0.17111	0.173616	0.128194	0.0988134	0.170842	0.173964	0.155857	0.131361	0.174366	0.178477	LDAK-BayesR-SS (BLD-LDAK)
30060_irnt	Mean corpuscular haemoglobin concentration	350468	NA	NA	0.10256	0.001867	0.090691	0.001653	0.077436	0.002077	0.017415	0.010621	0.0265563	0.0285178	0.0194399	0.0118455	0.0269636	0.0287221	0.026186	0.0199702	0.0299653	0.0306219	LDAK-BayesR-SS (BLD-LDAK)
30070_irnt	Red blood cell (erythrocyte) distribution width	350473	NA	NA	0.293961	0.002596	0.267268	0.002433	0.245875	0.002841	0.0929012	0.0633041	0.126545	0.131398	0.101786	0.0729227	0.127141	0.132509	0.120998	0.0990462	0.133218	0.136425	LDAK-BayesR-SS (BLD-LDAK)
30080_irnt	Platelet count	350474	NA	NA	0.414386	0.003066	0.382252	0.002939	0.36791	0.003407	0.154011	0.113353	0.202431	0.206416	0.166013	0.128426	0.202023	0.209747	0.185688	0.162803	0.20839	0.214481	LDAK-BayesR-SS (BLD-LDAK)
30090_irnt	Platelet crit	350471	NA	NA	0.36471	0.002903	0.335789	0.002768	0.325468	0.003178	0.127493	0.0927196	0.164452	0.168005	0.139558	0.106254	0.164571	0.170551	0.157474	0.133622	0.173983	0.176098	LDAK-BayesR-SS (BLD-LDAK)
30100_irnt	Mean platelet (thrombocyte) volume	350470	NA	NA	0.52557	0.003451	0.487303	0.00335	0.478475	0.003645	0.198825	0.146429	0.31209	0.321113	0.2133	0.167315	0.310306	0.32136	0.24511	0.226096	0.319063	0.325212	LDAK-BayesR-SS (BLD-LDAK)
30120_irnt	Lymphocyte count	349856	NA	NA	0.293183	0.002636	0.267347	0.002474	0.261887	0.002922	0.0736444	0.0598849	0.0947396	0.0978138	0.0833269	0.0692169	0.0978313	0.101694	0.0986582	0.0889793	0.103352	0.106152	LDAK-BayesR-SS (BLD-LDAK)
30130_irnt	Monocyte count	349856	NA	NA	0.32246	0.002771	0.294455	0.002612	0.289791	0.003007	0.110667	0.0746497	0.146377	0.15043	0.119463	0.086265	0.147314	0.153678	0.134012	0.107638	0.152083	0.157522	LDAK-BayesR-SS (BLD-LDAK)
30140_irnt	Neutrophill count	349856	NA	NA	0.254168	0.002494	0.229113	0.002315	0.22238	0.002702	0.0691816	0.0538314	0.085743	0.0885699	0.0754584	0.0605618	0.0878411	0.091749	0.0893735	0.0756426	0.094715	0.0980066	LDAK-BayesR-SS (BLD-LDAK)
30150	Eosinophill count	349856	NA	NA	0.259684	0.002509	0.23502	0.002338	0.232062	0.002835	0.0664093	0.0490454	0.0899676	0.0926393	0.0749812	0.0572076	0.0922094	0.096167	0.0894806	0.0761032	0.0969681	0.0995851	LDAK-BayesR-SS (BLD-LDAK)
30180_irnt	Lymphocyte percentage	349861	NA	NA	0.242238	0.002457	0.218083	0.002276	0.212205	0.002686	0.0577422	0.0449631	0.0796086	0.082512	0.0661431	0.0525789	0.0821327	0.0860701	0.0819935	0.0713478	0.0883588	0.0916878	LDAK-BayesR-SS (BLD-LDAK)
30190_irnt	Monocyte percentage	349861	NA	NA	0.293845	0.002657	0.267213	0.002492	0.262017	0.002932	0.105121	0.0696327	0.143818	0.144992	0.113272	0.0792591	0.14509	0.147354	0.125095	0.101445	0.147765	0.148718	LDAK-BayesR-SS (BLD-LDAK)
30200_irnt	Neutrophill percentage	349861	NA	NA	0.225858	0.002392	0.202782	0.002206	0.196146	0.002611	0.054554	0.0426637	0.0738383	0.0756916	0.0629182	0.0505247	0.0763433	0.0775973	0.0777456	0.0686168	0.083178	0.0847444	LDAK-BayesR-SS (BLD-LDAK)
30210_irnt	Eosinophill percentage	349861	NA	NA	0.293458	0.002634	0.266706	0.002474	0.265831	0.003029	0.093238	0.0686419	0.120276	0.122591	0.10344	0.0792738	0.122229	0.126853	0.120256	0.103677	0.128196	0.130121	LDAK-BayesR-SS (BLD-LDAK)
30240_irnt	Reticulocyte percentage	344728	NA	NA	0.293773	0.002651	0.266014	0.002488	0.25411	0.002855	0.085482	0.0622737	0.110704	0.113922	0.092925	0.0704653	0.112377	0.116257	0.109047	0.0887182	0.11755	0.121015	LDAK-BayesR-SS (BLD-LDAK)
30250_irnt	Reticulocyte count	344729	NA	NA	0.298489	0.002672	0.270572	0.00251	0.259666	0.002878	0.0911714	0.0685246	0.112917	0.117946	0.0986927	0.0765231	0.115559	0.119418	0.115846	0.0959364	0.125039	0.127124	LDAK-BayesR-SS (BLD-LDAK)
30260_irnt	Mean reticulocyte volume	344728	NA	NA	0.309461	0.002711	0.280621	0.002548	0.268458	0.002971	0.107505	0.0685267	0.14317	0.14926	0.115564	0.0782768	0.144881	0.150048	0.13466	0.109189	0.152439	0.153573	LDAK-BayesR-SS (BLD-LDAK)
30270_irnt	Mean sphered cell volume	344729	NA	NA	0.317076	0.002745	0.287787	0.002586	0.276608	0.003	0.104808	0.0729481	0.141535	0.146515	0.115334	0.0814429	0.142336	0.148531	0.135153	0.111736	0.147883	0.151235	LDAK-BayesR-SS (BLD-LDAK)
30280_irnt	Immature reticulocyte fraction	344728	NA	NA	0.222623	0.002399	0.199732	0.002212	0.189595	0.002555	0.0599491	0.0420861	0.0753612	0.0792636	0.0662476	0.0478043	0.0780146	0.0820295	0.0749517	0.0606952	0.0816439	0.0860466	LDAK-BayesR-SS (BLD-LDAK)
30290_irnt	High light scatter reticulocyte percentage	344729	NA	NA	0.311003	0.002717	0.282315	0.002558	0.269942	0.002905	0.0938448	0.0717667	0.119218	0.123578	0.101534	0.0802872	0.121446	0.126038	0.115408	0.0972118	0.126643	0.129696	LDAK-BayesR-SS (BLD-LDAK)
30300_irnt	High light scatter reticulocyte count	344729	NA	NA	0.312326	0.002724	0.283724	0.002564	0.271916	0.002913	0.0902408	0.0694897	0.112795	0.117575	0.096922	0.0770196	0.114097	0.120068	0.111124	0.0948147	0.121079	0.124239	LDAK-BayesR-SS (BLD-LDAK)
30510_irnt	Creatinine (enzymatic) in urine	350812	NA	NA	0.09351	0.0019	0.0829	0.001675	0.081775	0.002058	0.00684508	0.00671269	0.00702529	0.00727882	0.00939213	0.00917707	0.00970245	0.00970934	0.0104538	0.0102338	0.0101381	0.00997422	LDAK-Lasso-SS (BLD-LDAK)
30530_irnt	Sodium in urine	350061	NA	NA	0.104844	0.001952	0.092627	0.001727	0.09126	0.002108	0.0121491	0.0119841	0.011907	0.0119183	0.0148369	0.0146294	0.0142561	0.0142623	0.0157769	0.0155953	0.0150234	0.0148779	LDAK-Lasso-SS (BLD-LDAK)
3062_irnt	Forced vital capacity (FVC)	329404	NA	NA	0.312753	0.002828	0.283888	0.00266	0.278883	0.002986	0.0719742	0.0661637	0.0797097	0.0829688	0.0807611	0.0745197	0.0846059	0.0884955	0.0907853	0.0860501	0.0892785	0.0934066	LDAK-BayesR-SS (BLD-LDAK)
3063_irnt	Forced expiratory volume in 1-second (FEV1)	329404	NA	NA	0.279685	0.002702	0.252801	0.002524	0.245945	0.002846	0.0522845	0.0486988	0.0573665	0.0590777	0.0588965	0.0547822	0.060931	0.0638068	0.0668791	0.0635297	0.0664242	0.0678774	LDAK-BayesR-SS (BLD-LDAK)
3064_irnt	Peak expiratory flow (PEF)	329404	NA	NA	0.158065	0.002241	0.140601	0.002021	0.135066	0.002386	0.0247851	0.0238023	0.0273486	0.0280134	0.0290191	0.0277849	0.0297597	0.0303742	0.032282	0.0311579	0.0321338	0.0319587	LDAK-Lasso-SS (BLD-LDAK)
3143_irnt	Ankle spacing width	206589	NA	NA	0.438519	0.004305	0.395418	0.00401	0.389591	0.0045	0.106592	0.0917848	0.127693	0.133706	0.120412	0.104374	0.134643	0.138324	0.131629	0.11758	0.141192	0.144248	LDAK-BayesR-SS (BLD-LDAK)
3144_irnt	Heel Broadband ultrasound attenuation, direct entry	206576	NA	NA	0.400561	0.004155	0.358476	0.003834	0.343574	0.004356	0.0926101	0.0672878	0.124094	0.12745	0.103385	0.0775767	0.125717	0.131567	0.113129	0.0902792	0.129439	0.134543	LDAK-BayesR-SS (BLD-LDAK)
3147_irnt	Heel quantitative ultrasound index (QUI), direct entry	206589	NA	NA	0.441242	0.004313	0.396146	0.004004	0.38198	0.004492	0.126399	0.0899334	0.15943	0.165922	0.137648	0.101986	0.163727	0.171168	0.153777	0.121258	0.167807	0.172491	LDAK-BayesR-SS (BLD-LDAK)
3148_irnt	Heel bone mineral density (BMD)	206496	NA	NA	0.443339	0.004322	0.398104	0.004014	0.384001	0.004511	0.120442	0.088742	0.157994	0.161197	0.133557	0.102715	0.162088	0.168281	0.147352	0.118346	0.166719	0.169895	LDAK-BayesR-SS (BLD-LDAK)
3581_irnt	Age at menopause (last menstrual period)	111593	NA	NA	0.210114	0.005465	0.182241	0.004738	0.164872	0.006149	0.0343283	0.0218244	0.0541879	0.0572841	0.0353876	0.0245386	0.0552363	0.0580824	0.0498616	0.03414	0.0598096	0.0606302	LDAK-BayesR-SS (BLD-LDAK)
3761_irnt	Age hay fever, rhinitis or eczema diagnosed	72232	NA	NA	0.18472	0.007876	0.160391	0.006754	0.151825	0.009043	0.0207426	0.0201024	0.0261718	0.0194837	0.0230636	0.0222815	0.0281005	0.0248223	0.0344767	0.0324284	0.0328661	0.0350311	LDAK-BayesR-SS (BLD-LDAK)
399_irnt	Number of incorrect matches in round	360686	NA	NA	0.075064	0.001784	0.06611	0.001558	0.066035	0.001947	0.00850084	0.00843348	0.00847173	0.00847173	0.0100004	0.00986307	0.0102224	0.0101931	0.0108158	0.0106049	0.0108852	0.0109148	LDAK-BayesR-SS (BLD-LDAK)
400_irnt	Time to complete round	354739	NA	NA	0.122418	0.001999	0.108563	0.001785	0.106852	0.002141	0.0164624	0.0162055	0.0165266	0.0166784	0.0195077	0.0191266	0.0194123	0.0194257	0.0203379	0.0199301	0.0199352	0.0200525	LDAK-Lasso-SS (BLD-LDAK)
404_irnt	Duration to first press of snap-button in each round	358500	NA	NA	0.12017	0.001988	0.106243	0.001768	0.106248	0.002126	0.0162848	0.015954	0.0175022	0.0178701	0.0202607	0.0197973	0.0212087	0.0209537	0.0215896	0.0211089	0.0217964	0.0217156	LDAK-Bolt-SS (BLD-LDAK)
4079_irnt	Diastolic blood pressure, automated reading	340162	NA	NA	0.203306	0.002373	0.181893	0.002171	0.177777	0.002506	0.0375805	0.0349342	0.0419005	0.043239	0.0443267	0.0411043	0.0462844	0.0474835	0.0492494	0.0465765	0.0495178	0.0503872	LDAK-BayesR-SS (BLD-LDAK)
4080_irnt	Systolic blood pressure, automated reading	340159	NA	NA	0.218289	0.002437	0.1955	0.002239	0.192278	0.002563	0.0441534	0.0403407	0.0499455	0.0508981	0.0512515	0.0468662	0.0542578	0.0555267	0.0553308	0.0513412	0.0562472	0.0574633	LDAK-BayesR-SS (BLD-LDAK)
4100_irnt	Ankle spacing width (left)	114630	NA	NA	0.453411	0.006454	0.402778	0.005827	0.39275	0.006864	0.0672339	0.0596273	0.0828357	0.0863255	0.0799679	0.0702181	0.0903183	0.0928013	0.0913805	0.0835285	0.0946522	0.0970933	LDAK-BayesR-SS (BLD-LDAK)
4101_irnt	Heel broadband ultrasound attenuation (left)	114625	NA	NA	0.400881	0.006245	0.355332	0.005577	0.336235	0.006655	0.0786629	0.0549706	0.112643	0.117649	0.0912578	0.0655539	0.118906	0.123063	0.101428	0.0808339	0.119159	0.1262	LDAK-BayesR-SS (BLD-LDAK)
4104_irnt	Heel quantitative ultrasound index (QUI), direct entry (left)	114630	NA	NA	0.44418	0.006422	0.394411	0.005769	0.374296	0.006814	0.0779778	0.0545208	0.131027	0.139723	0.0986023	0.0677472	0.135317	0.141681	0.109878	0.0818315	0.135779	0.140209	LDAK-BayesR-SS (LDAK-Thin)
4105_irnt	Heel bone mineral density (BMD) (left)	114561	NA	NA	0.447071	0.006436	0.397181	0.005783	0.376855	0.006827	0.0902636	0.0629493	0.136548	0.143368	0.106571	0.0728611	0.141246	0.145153	0.118595	0.0890897	0.141268	0.148781	LDAK-BayesR-SS (BLD-LDAK)
4106_irnt	Heel bone mineral density (BMD) T-score, automated (left)	114630	NA	NA	0.44418	0.006422	0.394411	0.005769	0.374294	0.006814	0.0836106	0.0596307	0.126515	0.132415	0.104772	0.0740286	0.134416	0.136913	0.112293	0.0894943	0.136036	0.137689	LDAK-BayesR-SS (BLD-LDAK)
4119_irnt	Ankle spacing width (right)	114614	NA	NA	0.451374	0.006456	0.400118	0.005822	0.392762	0.006872	0.0735473	0.0655053	0.0902384	0.0930085	0.0861939	0.076037	0.0998686	0.100523	0.0974345	0.0877759	0.106139	0.106693	LDAK-BayesR-SS (BLD-LDAK)
4120_irnt	Heel broadband ultrasound attenuation (right)	114609	NA	NA	0.40109	0.006251	0.355023	0.005581	0.336297	0.006641	0.0654014	0.0457703	0.10764	0.111885	0.0816628	0.0565679	0.111348	0.114383	0.095999	0.0730578	0.116088	0.119623	LDAK-BayesR-SS (BLD-LDAK)
4123_irnt	Heel quantitative ultrasound index (QUI), direct entry (right)	114614	NA	NA	0.447243	0.006431	0.396521	0.005778	0.374014	0.006798	0.0808885	0.0535543	0.127368	0.129692	0.096861	0.0637603	0.130702	0.133333	0.107222	0.0798752	0.132186	0.137003	LDAK-BayesR-SS (BLD-LDAK)
4124_irnt	Heel bone mineral density (BMD) (right)	114552	NA	NA	0.449289	0.006441	0.398382	0.005789	0.37609	0.006807	0.0893574	0.0634969	0.136225	0.138391	0.0998497	0.0727737	0.139166	0.143664	0.115261	0.090045	0.143077	0.145744	LDAK-BayesR-SS (BLD-LDAK)
4125_irnt	Heel bone mineral density (BMD) T-score, automated (right)	114614	NA	NA	0.447244	0.006431	0.396521	0.005778	0.374016	0.006798	0.0938399	0.0668367	0.136216	0.140771	0.10749	0.0776887	0.138688	0.144102	0.126002	0.0969463	0.14422	0.148505	LDAK-BayesR-SS (BLD-LDAK)
4194_irnt	Pulse rate	118850	NA	NA	0.214605	0.005332	0.188575	0.004653	0.185739	0.005863	0.024156	0.0209384	0.0359979	0.0370512	0.0278029	0.0236815	0.0374477	0.039305	0.0341307	0.0293858	0.0415989	0.0414318	LDAK-Bolt-SS (BLD-LDAK)
4290_irnt	Duration screen displayed	119729	NA	NA	0.15936	0.005046	0.139776	0.004355	0.139459	0.005628	0.00862539	0.00854793	0.00930145	0.00959499	0.0101262	0.0100056	0.0107311	0.0110271	0.0112195	0.011133	0.010717	0.010642	LDAK-Lasso-SS (BLD-LDAK)
4548	Health satisfaction	119567	NA	NA	0.118599	0.004882	0.10517	0.004184	0.104623	0.005468	0.00851818	0.00848702	0.00829283	0.00822758	0.0110456	0.0110082	0.010885	0.0107404	0.0106907	0.0105981	0.0105477	0.0103909	LDAK-Lasso-SS (LDAK-Thin)
46_irnt	Hand grip strength (left)	359704	NA	NA	0.16689	0.002149	0.149065	0.001954	0.14779	0.002284	0.0302304	0.029391	0.0308459	0.0314917	0.0346086	0.0334879	0.0349496	0.0348487	0.0375422	0.0365685	0.0368828	0.0366045	LDAK-Lasso-SS (BLD-LDAK)
47_irnt	Hand grip strength (right)	359729	NA	NA	0.169762	0.00216	0.151586	0.001964	0.149022	0.002291	0.0278169	0.026762	0.029854	0.0298325	0.0315375	0.0300221	0.0332997	0.0336807	0.0362895	0.0348845	0.036173	0.036603	LDAK-BayesR-SS (BLD-LDAK)
48_irnt	Waist circumference	360564	NA	NA	0.281896	0.002578	0.255335	0.002418	0.25138	0.002679	0.0623037	0.0586594	0.0649949	0.0679661	0.0713643	0.0669707	0.0708358	0.0748154	0.0770323	0.0735597	0.0751363	0.0769108	LDAK-Lasso-SS (BLD-LDAK)
49_irnt	Hip circumference	360521	NA	NA	0.304576	0.002653	0.276671	0.002499	0.270115	0.002763	0.0714851	0.0670225	0.0747957	0.0764655	0.0818526	0.0768798	0.0814629	0.0835239	0.0874213	0.0835742	0.0859486	0.0864913	LDAK-Lasso-SS (BLD-LDAK)
50_irnt	Standing height	360388	NA	NA	0.669142	0.003944	0.62962	0.0039	0.627951	0.004353	0.239251	0.203402	0.283685	0.29183	0.26081	0.227189	0.287334	0.294819	0.282975	0.256517	0.295192	0.301095	LDAK-BayesR-SS (BLD-LDAK)
5012	FI8 : chained arithmetic	75692	26606	49086	0.145883	0.007528	0.131832	0.006414	0.128313	0.008487	0.00796449	0.00794362	0.00749852	0.00757335	0.0103553	0.0103041	0.0097486	0.0096456	0.00966014	0.00951639	0.00976559	0.00972985	LDAK-Lasso-SS (LDAK-Thin)
5084_irnt	Spherical power (right)	77983	NA	NA	0.482053	0.008843	0.429734	0.007837	0.419226	0.009436	0.0695741	0.0581249	0.0975088	0.103294	0.0871324	0.0720294	0.108917	0.109119	0.0983136	0.0831129	0.113311	0.115837	LDAK-BayesR-SS (BLD-LDAK)
5085_irnt	Spherical power (left)	77739	NA	NA	0.484014	0.008877	0.431306	0.007871	0.420394	0.009481	0.0523028	0.042926	0.0817142	0.0885527	0.0699661	0.0563626	0.0914802	0.0962445	0.0775918	0.0643114	0.0940404	0.100368	LDAK-BayesR-SS (BLD-LDAK)
5096_irnt	3mm weak meridian (left)	75398	NA	NA	0.583745	0.009488	0.520086	0.008482	0.521252	0.010159	0.0963091	0.0847316	0.15268	0.157306	0.118472	0.100893	0.164271	0.16742	0.138736	0.119123	0.167305	0.171408	LDAK-BayesR-SS (BLD-LDAK)
5097_irnt	6mm weak meridian (left)	65551	NA	NA	0.623334	0.010708	0.554291	0.00955	0.552316	0.011495	0.0991677	0.0799543	0.142412	0.146134	0.116678	0.0956399	0.151741	0.15439	0.130491	0.11087	0.157746	0.16295	LDAK-BayesR-SS (BLD-LDAK)
5098_irnt	6mm weak meridian (right)	66256	NA	NA	0.619503	0.010622	0.55158	0.009464	0.545617	0.01133	0.100536	0.0790436	0.152697	0.156965	0.119202	0.0938179	0.161837	0.167237	0.136587	0.112567	0.163084	0.166061	LDAK-BayesR-SS (LDAK-Thin)
5099_irnt	3mm weak meridian (right)	75410	NA	NA	0.5873	0.009503	0.52422	0.008498	0.523991	0.010085	0.0888785	0.0752158	0.161368	0.15886	0.105329	0.0872759	0.164497	0.16732	0.130857	0.105274	0.164631	0.174252	LDAK-BayesR-SS (BLD-LDAK)
5107_irnt	3mm strong meridian angle (right)	75410	NA	NA	0.103187	0.007347	0.09382	0.006244	0.095307	0.008309	0.00763334	0.00760907	0.0103029	0.0100924	0.00894973	0.00887326	0.00989229	0.0104827	0.00952049	0.0094222	0.0109835	0.0113469	LDAK-BayesR-SS (BLD-LDAK)
5119_irnt	3mm cylindrical power (left)	75398	NA	NA	0.120328	0.007409	0.108628	0.006295	0.102803	0.008292	0.00546668	0.0054429	0.00653009	0.00679405	0.00636293	0.00624732	0.00777942	0.0080662	0.010099	0.010017	0.0100238	0.0103761	LDAK-BayesR-SS (BLD-LDAK)
5132_irnt	3mm strong meridian (right)	75410	NA	NA	0.568031	0.009436	0.507621	0.008422	0.505562	0.010115	0.0848475	0.0728892	0.162439	0.166293	0.111204	0.0936495	0.168422	0.17435	0.132903	0.108792	0.174434	0.174977	LDAK-BayesR-SS (BLD-LDAK)
5133_irnt	6mm strong meridian (right)	66256	NA	NA	0.61233	0.010597	0.54592	0.009433	0.544334	0.011379	0.102425	0.0883831	0.151478	0.157978	0.121312	0.10235	0.161337	0.165934	0.133186	0.115276	0.165903	0.169381	LDAK-BayesR-SS (BLD-LDAK)
5134_irnt	6mm strong meridian (left)	65551	NA	NA	0.621102	0.010711	0.552889	0.009545	0.550001	0.011493	0.0928007	0.0761512	0.157074	0.165551	0.111467	0.0912149	0.165951	0.170501	0.130782	0.108913	0.16486	0.173784	LDAK-BayesR-SS (BLD-LDAK)
5135_irnt	3mm strong meridian (left)	75398	NA	NA	0.559988	0.009395	0.499933	0.00838	0.496833	0.010071	0.0898207	0.0763959	0.154457	0.158298	0.108217	0.0900072	0.161225	0.16597	0.134267	0.108469	0.168283	0.171951	LDAK-BayesR-SS (BLD-LDAK)
5157_irnt	6mm asymmetry index (left)	40683	NA	NA	0.198239	0.013736	0.179248	0.01165	0.182357	0.015562	0.0111408	0.0110513	0.0154604	0.0151305	0.0121747	0.0119695	0.0162361	0.015806	0.0132796	0.0129261	0.0156598	0.0158015	LDAK-Bolt-SS (LDAK-Thin)
5254_irnt	Intra-ocular pressure, corneal-compensated (right)	76630	NA	NA	0.2418	0.007907	0.214856	0.006835	0.217147	0.008816	0.018942	0.017815	0.033933	0.0357819	0.023577	0.0210149	0.0380527	0.0395636	0.0310976	0.0270737	0.0408133	0.0420508	LDAK-BayesR-SS (BLD-LDAK)
5255_irnt	Intra-ocular pressure, Goldmann-correlated (right)	76630	NA	NA	0.34464	0.00838	0.306601	0.007326	0.309043	0.009186	0.03777	0.035145	0.0619014	0.0653262	0.0460896	0.0410241	0.0682056	0.0689267	0.0587267	0.0514573	0.072425	0.0729821	LDAK-BayesR-SS (BLD-LDAK)
5256_irnt	Corneal hysteresis (right)	76630	NA	NA	0.339613	0.008351	0.301408	0.007286	0.299813	0.009113	0.0389431	0.0303544	0.0704488	0.0706135	0.0502576	0.0399025	0.0811543	0.0822818	0.0624485	0.0477938	0.0840756	0.0848225	LDAK-BayesR-SS (BLD-LDAK)
5257_irnt	Corneal resistance factor (right)	76630	NA	NA	0.436591	0.008775	0.38791	0.007733	0.389753	0.009502	0.0553444	0.0407882	0.0987977	0.104754	0.0640748	0.0476841	0.104265	0.109163	0.0785473	0.0599094	0.101672	0.109575	LDAK-BayesR-SS (BLD-LDAK)
5262_irnt	Intra-ocular pressure, corneal-compensated (left)	76510	NA	NA	0.242285	0.007915	0.215623	0.006854	0.224259	0.008821	0.0156333	0.0148718	0.0293869	0.0310486	0.0204759	0.0182366	0.0324886	0.033902	0.0284688	0.0245546	0.0359254	0.0369997	LDAK-BayesR-SS (BLD-LDAK)
5263_irnt	Intra-ocular pressure, Goldmann-correlated (left)	76510	NA	NA	0.344939	0.00838	0.308192	0.007331	0.311344	0.009182	0.0330156	0.0307739	0.0583024	0.0611029	0.0421313	0.0376931	0.0642121	0.0659385	0.0507101	0.043676	0.0652399	0.0650551	LDAK-BayesR-SS (LDAK-Thin)
5264_irnt	Corneal hysteresis (left)	76510	NA	NA	0.316875	0.00827	0.28255	0.007205	0.284773	0.00908	0.045115	0.0353594	0.0813864	0.0834586	0.0512755	0.039227	0.0878541	0.08881	0.065843	0.0487332	0.0878992	0.0899598	LDAK-BayesR-SS (BLD-LDAK)
5265_irnt	Corneal resistance factor (left)	76510	NA	NA	0.408693	0.008663	0.365058	0.007618	0.365145	0.009411	0.0505472	0.0388228	0.0830477	0.0890276	0.0638492	0.049795	0.0896074	0.0945409	0.0760491	0.0588853	0.0912427	0.0960938	LDAK-BayesR-SS (BLD-LDAK)
5556	FI9 : concept interpolation	35147	15446	19701	0.237583	0.015829	0.209189	0.01339	0.222455	0.017945	0.00958284	0.00956621	0.00978734	0.00978358	0.00979031	0.00978161	0.00944045	0.00945834	0.0125272	0.0125579	0.0126349	0.0126349	LDAK-Bolt-SS (BLD-LDAK)
5983_irnt	ECG, heart rate	53777	NA	NA	0.170555	0.010456	0.150374	0.008868	0.154529	0.01179	0.00478297	0.00473826	0.00921005	0.0107888	0.00676473	0.00683201	0.0105307	0.0123068	0.0112891	0.0107911	0.0117332	0.0141712	LDAK-BayesR-SS (BLD-LDAK)
6138_1	Qualifications: College or University degree	357549	241568	115981	0.249462	0.002497	0.223749	0.00232	0.227192	0.002575	0.0485422	0.0472293	0.0492028	0.0504375	0.0556002	0.0539967	0.0546676	0.05464	0.0573449	0.0559058	0.0553463	0.0560307	LDAK-Lasso-SS (BLD-LDAK)
6138_100	Qualifications: None of the above	357549	296456	61093	0.158806	0.002153	0.140833	0.001944	0.143507	0.002277	0.0253488	0.0248728	0.0257336	0.0262693	0.0279528	0.0272821	0.0284	0.0285924	0.0297324	0.0291071	0.0291088	0.0290818	LDAK-Lasso-SS (BLD-LDAK)
6138_2	Qualifications: A levels/AS levels or equivalent	357549	259245	98304	0.139181	0.002069	0.123219	0.001856	0.125125	0.002208	0.0165506	0.0163116	0.0161496	0.0162109	0.0202715	0.0199629	0.0197926	0.0197099	0.0216973	0.0213622	0.0209129	0.0204813	LDAK-Lasso-SS (BLD-LDAK)
6149_6	Mouth/teeth dental problems: Dentures	359841	298864	60977	0.086744	0.001824	0.076395	0.001602	0.07504	0.001995	0.0126779	0.0123268	0.0123674	0.0126189	0.0140743	0.0134173	0.0140408	0.0139918	0.015255	0.014635	0.0151987	0.0152703	LDAK-BayesR-SS (BLD-LDAK)
6150_100	Vascular/heart problems diagnosed by doctor: None of the above	360420	106855	253565	0.183822	0.002212	0.164319	0.00202	0.16059	0.002338	0.0366309	0.0326579	0.0427505	0.0441824	0.0413992	0.0368329	0.0452672	0.0472649	0.045725	0.0418464	0.0488538	0.0497321	LDAK-BayesR-SS (BLD-LDAK)
6150_4	Vascular/heart problems diagnosed by doctor: High blood pressure	360420	263281	97139	0.184082	0.002212	0.164849	0.00202	0.160215	0.002334	0.0297269	0.026166	0.0362225	0.037749	0.0348229	0.0308164	0.0384803	0.0393649	0.0400124	0.0364588	0.0414745	0.0425246	LDAK-BayesR-SS (BLD-LDAK)
6152_100	Blood clot, DVT, bronchitis, emphysema, asthma, rhinitis, eczema, allergy diagnosed by doctor: None of the above	360527	116005	244522	0.122282	0.001939	0.109055	0.001736	0.102533	0.002134	0.0173465	0.0142282	0.0248047	0.0266303	0.0199462	0.0161097	0.0266085	0.0278289	0.027899	0.0246792	0.0307578	0.0310845	LDAK-BayesR-SS (BLD-LDAK)
6152_8	Blood clot, DVT, bronchitis, emphysema, asthma, rhinitis, eczema, allergy diagnosed by doctor: Asthma	360527	318894	41633	0.094328	0.001812	0.084392	0.001602	0.077727	0.002016	0.0105259	0.00889683	0.0158216	0.0168304	0.0131947	0.0109301	0.0178663	0.0182399	0.0184202	0.0163978	0.0202436	0.0206339	LDAK-BayesR-SS (BLD-LDAK)
6152_9	Blood clot, DVT, bronchitis, emphysema, asthma, rhinitis, eczema, allergy diagnosed by doctor: Hayfever, allergic rhinitis or eczema	360527	277120	83407	0.118125	0.001929	0.10532	0.001723	0.099821	0.002115	0.016023	0.0135185	0.0241411	0.0251175	0.0192299	0.0158163	0.0267591	0.0269813	0.0260429	0.0230408	0.0283451	0.0298426	LDAK-BayesR-SS (BLD-LDAK)
6154_100	Medication for pain relief, constipation, heartburn: None of the above	357084	159041	198043	0.083133	0.001828	0.07357	0.001603	0.072765	0.002	0.00919892	0.00914318	0.00917113	0.00921427	0.0108374	0.0107466	0.0108204	0.0107917	0.0116215	0.0115489	0.0115122	0.0114007	LDAK-Lasso-SS (BLD-LDAK)
6159_100	Pain type(s) experienced in last month: None of the above	360391	214877	145514	0.083548	0.001831	0.073319	0.001604	0.075456	0.001998	0.00879544	0.00874337	0.00854016	0.00854016	0.0100132	0.00992036	0.00988613	0.00988613	0.0102779	0.0102113	0.00996543	0.00983628	LDAK-Lasso-SS (BLD-LDAK)
738	Average total household income before tax	311028	NA	NA	0.143323	0.002319	0.126561	0.002069	0.129658	0.002482	0.0204902	0.0201646	0.0212827	0.0215684	0.0238335	0.023335	0.0237968	0.0242051	0.0259014	0.0253698	0.0249716	0.0247436	LDAK-Lasso-SS (BLD-LDAK)
78_irnt	Heel bone mineral density (BMD) T-score, automated	206589	NA	NA	0.441244	0.004313	0.396149	0.004004	0.381817	0.004572	0.130276	0.0943141	0.166846	0.172969	0.144227	0.108703	0.168877	0.177956	0.158577	0.126714	0.175588	0.180793	LDAK-BayesR-SS (BLD-LDAK)
806	Job involves mainly walking or standing	204956	NA	NA	0.115561	0.003082	0.102283	0.002678	0.105439	0.003395	0.0090619	0.00897093	0.00935437	0.00936888	0.0113299	0.0111583	0.0116122	0.0116677	0.0113785	0.0111623	0.0110622	0.0113781	LDAK-BayesR-SS (LDAK-Thin)
816	Job involves heavy manual or physical work	205000	NA	NA	0.123519	0.003118	0.109338	0.002716	0.112375	0.003423	0.0131412	0.0130336	0.0132485	0.0132482	0.0153743	0.015175	0.015658	0.015631	0.0163239	0.0160468	0.0161781	0.0162659	LDAK-Lasso-SS (BLD-LDAK)
845	Age completed full time education	240547	NA	NA	0.166777	0.002918	0.145815	0.002587	0.149555	0.003143	0.0248513	0.0246355	0.0249068	0.0248762	0.0269636	0.0266695	0.0271574	0.0271571	0.0296559	0.0293642	0.0292065	0.0288137	LDAK-Lasso-SS (BLD-LDAK)
924	Usual walking pace	358974	NA	NA	0.117261	0.001963	0.103458	0.00175	0.102555	0.002105	0.0160998	0.0158757	0.015936	0.0153683	0.0189145	0.018611	0.0187865	0.0177316	0.0204945	0.0202012	0.0200016	0.0193502	LDAK-Lasso-SS (BLD-LDAK)
30600_irnt	Albumin (quantile)	315268	NA	NA	0.214656	0.002528	0.192197	0.002317	0.185172	0.002709	0.0516385	0.0385294	0.063926	0.0653063	0.0571597	0.0441639	0.0664263	0.0694486	0.068144	0.0563668	0.0730605	0.0734383	LDAK-BayesR-SS (BLD-LDAK)
30700_irnt	Creatinine (quantile)	344104	NA	NA	0.295855	0.002678	0.267469	0.002513	0.259693	0.002882	0.0824953	0.0675267	0.100643	0.10236	0.0911611	0.0754815	0.103412	0.106202	0.10169	0.089294	0.10825	0.110364	LDAK-BayesR-SS (BLD-LDAK)
30620_irnt	Alanine aminotransferase (quantile)	344136	NA	NA	0.19434	0.002291	0.173083	0.002093	0.16227	0.002459	0.0436233	0.0340118	0.0555512	0.0569634	0.0475205	0.0381972	0.0554019	0.0592324	0.0573832	0.0483723	0.06133	0.061889	LDAK-BayesR-SS (BLD-LDAK)
30650_irnt	Aspartate aminotransferase (quantile)	342990	NA	NA	0.230493	0.002471	0.210658	0.002297	0.21071	0.00264	0.0543407	0.0401301	0.074735	0.0772645	0.0600755	0.0458619	0.0771601	0.0796239	0.067038	0.0578869	0.0777027	0.0809033	LDAK-BayesR-SS (BLD-LDAK)
30670_irnt	Urea (quantile)	344052	NA	NA	0.174757	0.002237	0.155357	0.002033	0.150073	0.002381	0.0402396	0.0303916	0.0496015	0.0518209	0.046179	0.035619	0.0527736	0.0543594	0.0496354	0.0408258	0.0554179	0.0565103	LDAK-BayesR-SS (BLD-LDAK)
30680_irnt	Calcium (quantile)	315153	NA	NA	0.19882	0.002465	0.177788	0.002254	0.171836	0.002666	0.0509256	0.0387094	0.0697699	0.0719752	0.0529594	0.0441273	0.0723545	0.0739949	0.063779	0.0553929	0.0756971	0.077884	LDAK-BayesR-SS (BLD-LDAK)
30690_irnt	Cholesterol (quantile)	344278	NA	NA	0.215873	0.002306	0.193286	0.00215	0.165173	0.002533	0.067373	0.048455	0.0977394	0.101303	0.0648818	0.049201	0.0971145	0.101818	0.0857951	0.0721728	0.103142	0.103304	LDAK-BayesR-SS (BLD-LDAK)
30710_irnt	C-reactive protein (quantile)	343524	NA	NA	0.302663	0.002649	0.273438	0.002492	0.243876	0.002838	0.0960746	0.0689567	0.111384	0.115965	0.102754	0.0756377	0.112787	0.117199	0.0965239	0.0934604	0.116829	0.117154	LDAK-BayesR-SS (LDAK-Thin)
30730_irnt	Gamma glutamyltransferase (quantile)	344104	NA	NA	0.32734	0.002798	0.292408	0.002619	0.277357	0.002941	0.0979715	0.0773674	0.137313	0.141863	0.106769	0.0868923	0.139603	0.144253	0.113407	0.109413	0.1441	0.146322	LDAK-BayesR-SS (BLD-LDAK)
30740_irnt	Glucose (quantile)	314916	NA	NA	0.13259	0.002214	0.115752	0.001961	0.104172	0.002366	0.0228611	0.0150205	0.0376802	0.0415768	0.0259252	0.0182393	0.0396209	0.0423067	0.0266316	0.0243426	0.0399864	0.0414611	LDAK-BayesR-SS (LDAK-Thin)
30750_irnt	Glycated haemoglobin (quantile)	344182	NA	NA	0.324895	0.002782	0.295753	0.002625	0.281892	0.003001	0.105482	0.0784202	0.138558	0.143128	0.115127	0.087351	0.140629	0.14567	0.130451	0.113921	0.148143	0.151281	LDAK-BayesR-SS (BLD-LDAK)
30770_irnt	IGF-1 (quantile)	342439	NA	NA	0.341913	0.002866	0.311448	0.002712	0.306159	0.003051	0.107776	0.0844704	0.127046	0.128107	0.117533	0.0959122	0.130252	0.134158	0.122943	0.106852	0.133174	0.13717	LDAK-BayesR-SS (BLD-LDAK)
30810_irnt	Phosphate (quantile)	314658	NA	NA	0.182875	0.002416	0.16326	0.002193	0.155755	0.002599	0.035903	0.0236142	0.0493249	0.0517963	0.0400836	0.0280238	0.0512366	0.0538788	0.0435837	0.0350854	0.0543608	0.0560728	LDAK-BayesR-SS (BLD-LDAK)
30830_irnt	SHBG (quantile)	312215	NA	NA	0.346984	0.002972	0.31435	0.002797	0.27807	0.003161	0.091169	0.0885467	0.150359	0.156644	0.122172	0.0988794	0.151925	0.158733	0.138949	0.128188	0.161928	0.153943	LDAK-Bolt-SS (BLD-LDAK)
30850_irnt	Testosterone (quantile)	312102	NA	NA	0.124211	0.002151	0.109325	0.001911	0.094935	0.002357	0.0238974	0.0171518	0.0308772	0.0320227	0.0262703	0.0197799	0.0321316	0.033821	0.0312551	0.0267967	0.034137	0.0362887	LDAK-BayesR-SS (BLD-LDAK)
30860_irnt	Total protein (quantile)	314921	NA	NA	0.250627	0.002665	0.226566	0.002465	0.224894	0.002931	0.0669645	0.0524012	0.084967	0.087616	0.0736498	0.0591049	0.0865207	0.0914766	0.0851169	0.0739486	0.0941784	0.0966302	LDAK-BayesR-SS (BLD-LDAK)
30870_irnt	Triglycerides (quantile)	343992	NA	NA	0.308239	0.002666	0.279552	0.002528	0.251756	0.002843	0.0967627	0.0736259	0.111629	0.115777	0.102282	0.0774359	0.114133	0.118615	0.109884	0.0931385	0.118002	0.120142	LDAK-BayesR-SS (BLD-LDAK)
30890_irnt	Vitamin D (quantile)	329247	NA	NA	0.153567	0.002219	0.133393	0.001992	0.128436	0.002378	0.0351113	0.0228763	0.0422858	0.0453332	0.0366171	0.0257487	0.0446173	0.0471311	0.038746	0.0333073	0.045566	0.0471845	LDAK-BayesR-SS (BLD-LDAK)
Averages					0.253289		0.227806		0.222622		0.0530398	0.0445357	0.0666971	0.0687688	0.0604057	0.051369	0.070298	0.0725469	0.0676657	0.0601828	0.0733594	0.0749411

## Sheet: Caption
Details, SNP heritabilities and prediction accuracies for all 225 UK Biobank phenotypes.
For each phenotype, we report the UK Biobank data field ID (irnt indicates the phenotype was inverse-rank-normal-transformed), the total number of samples and, for binary traits, the numbers of controls and cases. We also report estimates of SNP heritability (computed using SumHer assuming the GCTA, LDAK-Thin or BLD-LDAK Models), and estimates of R2, the squared correlation between observed and p…
