# Supplementary material for: Improved genetic prediction of complex traits from individual-level data or summary statistics
Source: Nat Commun. 2021 Jul 7;12:4192. doi: 10.1038/s41467-021-24485-y (PMC8263809; doi:10.1038/s41467-021-24485-y)
Supplement: Supplementary file 6 — Source data [file 41467_2021_24485_MOESM6_ESM.xls]

## Sheet: Figure 2
Estimates	Accuracy (R2) from big_spLinReg			Accuracy (R2) from LDAK-Ridge-Predict			Accuracy (R2) from LDAK-Bolt-Predict			Accuracy (R2) from LDAK-BayesR-Predict			Accuracy (R2) from
	GCTA Model	LDAK-Thin Model	BLD-LDAK Model	GCTA Model	LDAK-Thin Model	BLD-LDAK Model	GCTA Model	LDAK-Thin Model	BLD-LDAK Model	GCTA Model	LDAK-Thin Model	BLD-LDAK Model	Classical PRS
Body mass index	0.090523	0.098692	0.099828	0.097885	0.106853	0.110615	0.107066	0.115016	0.116502	0.107487	0.114778	0.116533	0.074231
Forced vital capacity	0.110841	0.115885	0.120335	0.103649	0.10874	0.120574	0.124509	0.129261	0.133256	0.124628	0.129909	0.134306	0.087557
Height	0.367077	0.368307	0.370998	0.296736	0.31259	0.341784	0.362599	0.369988	0.381653	0.369509	0.380599	0.384301	0.237063
Impedance	0.112721	0.12458	0.127872	0.113993	0.124388	0.134059	0.128603	0.136767	0.142238	0.128815	0.137031	0.141045	0.080647
Neuroticism score	0.016775	0.021175	0.022536	0.024952	0.028503	0.03053	0.026143	0.029902	0.031172	0.026445	0.029816	0.031184	0.019613
Pulse rate	0.062256	0.066555	0.068063	0.046448	0.051733	0.059099	0.068972	0.071352	0.074872	0.069455	0.07227	0.075398	0.047474
Reaction time	0.007587	0.011221	0.011533	0.015185	0.01688	0.018839	0.015721	0.017491	0.019123	0.015667	0.017569	0.018751	0.014509
Systolic blood pressure	0.042585	0.045215	0.046529	0.0395	0.043353	0.048591	0.050359	0.052867	0.056578	0.050366	0.052874	0.056475	0.028834
College education	0.045106	0.04827	0.049704	0.054348	0.058888	0.061678	0.058327	0.061915	0.064011	0.058246	0.06209	0.063925	0.056291
Ever smoked	0.006268	0.009166	0.009138	0.012079	0.014258	0.01509	0.0131	0.015147	0.015791	0.013109	0.01514	0.015748	0.010997
Hypertension	0.022507	0.024086	0.026614	0.021529	0.023933	0.028149	0.028634	0.030227	0.0322	0.028535	0.030723	0.033017	0.018127
Snorer	0.004362	0.00536	0.006796	0.007882	0.009085	0.010971	0.008802	0.009838	0.011372	0.007883	0.00972	0.010913	0.00737
Difficulty sleeping	0.003749	0.004896	0.004239	0.00876	0.010195	0.010877	0.008921	0.010353	0.010891	0.008918	0.010378	0.010802	0.008249
Prefer evenings	0.021106	0.026133	0.026903	0.027192	0.031019	0.032313	0.030423	0.033645	0.034398	0.030486	0.033712	0.03467	0.023865
Standard deviations	Accuracy (R2) from big_spLinReg			Accuracy (R2) from LDAK-Ridge-Predict			Accuracy (R2) from LDAK-Bolt-Predict			Accuracy (R2) from LDAK-BayesR-Predict			Accuracy (R2) from
	GCTA Model	LDAK-Thin Model	BLD-LDAK Model	GCTA Model	LDAK-Thin Model	BLD-LDAK Model	GCTA Model	LDAK-Thin Model	BLD-LDAK Model	GCTA Model	LDAK-Thin Model	BLD-LDAK Model	Classical PRS
Body mass index	0.003841	0.00389	0.003809	0.003624	0.003717	0.003831	0.003851	0.00385	0.003928	0.003903	0.003915	0.003958	0.003293
Forced vital capacity	0.004394	0.004396	0.004609	0.004369	0.004502	0.004751	0.004619	0.004767	0.004883	0.004661	0.004754	0.004952	0.003908
Height	0.005274	0.005343	0.005474	0.005189	0.005194	0.005418	0.005451	0.005489	0.005583	0.005512	0.005552	0.005624	0.004794
Impedance	0.004346	0.004503	0.00421	0.004227	0.004396	0.004357	0.004556	0.004596	0.004513	0.004531	0.004657	0.004547	0.003559
Neuroticism score	0.001777	0.002171	0.002216	0.002093	0.002269	0.002385	0.002141	0.002372	0.002411	0.002151	0.002382	0.002405	0.002071
Pulse rate	0.003484	0.003545	0.003496	0.00294	0.00306	0.003332	0.003547	0.003555	0.003632	0.00357	0.003598	0.003685	0.002968
Reaction time	0.001096	0.001399	0.001392	0.001634	0.001694	0.00175	0.001652	0.001735	0.001779	0.001653	0.001733	0.001776	0.001644
Systolic blood pressure	0.002807	0.00292	0.00283	0.002815	0.002881	0.002939	0.003113	0.003167	0.003177	0.003121	0.003192	0.003101	0.002273
College education	0.002961	0.003106	0.003199	0.003127	0.003282	0.003317	0.003274	0.003398	0.003448	0.003263	0.003418	0.003447	0.003231
Ever smoked	0.001117	0.001269	0.001341	0.001499	0.001593	0.001696	0.001559	0.001629	0.001698	0.001559	0.001629	0.001693	0.001405
Hypertension	0.001894	0.002117	0.002198	0.00195	0.002125	0.002261	0.002204	0.002324	0.00236	0.002215	0.00233	0.002397	0.001793
Snorer	0.000897	0.000989	0.001098	0.001183	0.001346	0.001408	0.001248	0.001372	0.001419	0.001182	0.001349	0.001368	0.001213
Difficulty sleeping	0.000911	0.001043	0.000942	0.00126	0.001364	0.001354	0.001286	0.001395	0.00136	0.001287	0.001411	0.001376	0.001343
Prefer evenings	0.002115	0.002275	0.002289	0.002184	0.002327	0.002394	0.002412	0.002507	0.002537	0.002421	0.002515	0.002527	0.001992

## Sheet: Figure 3
Estimates		Accuracy (R2) from LDAK-Bolt-Predict + GCTA Model											Accuracy (R2) from LDAK-Bolt-Predict + LDAK-Thin Model											Accuracy (R2) from LDAK-Bolt-Predict + BLD-LDAK Model
	SNP Heritability	n=100000	n=110000	n=120000	n=130000	n=140000	n=150000	n=160000	n=170000	n=180000	n=190000	n=200000	n=100000	n=110000	n=120000	n=130000	n=140000	n=150000	n=160000	n=170000	n=180000	n=190000	n=200000	n=100000	n=110000	n=120000	n=130000	n=140000	n=150000	n=160000	n=170000	n=180000	n=190000	n=200000
Body mass index	0.298036	0.073611	0.078615	0.081803	0.085888	0.089156	0.093493	0.096532	0.099688	0.103654	0.10552	0.107066	0.081554	0.084875	0.08986	0.094722	0.097227	0.101711	0.105335	0.108344	0.111816	0.114111	0.115016	0.080874	0.08783	0.09198	0.096474	0.099313	0.103911	0.106965	0.109758	0.112998	0.114247	0.116502
Forced vital capacity	0.302703	0.085376	0.090759	0.096586	0.100388	0.103633	0.106989	0.112536	0.115781	0.119272	0.121981	0.124509	0.089406	0.095243	0.09898	0.103105	0.106171	0.110291	0.115122	0.118468	0.121443	0.126212	0.129261	0.095476	0.100476	0.10532	0.109025	0.11175	0.115501	0.119562	0.124148	0.126685	0.130673	0.133256
Height	0.610768	0.286954	0.297805	0.30898	0.317411	0.325539	0.335406	0.340266	0.345594	0.348803	0.357196	0.362599	0.299734	0.307392	0.320318	0.327033	0.334127	0.34145	0.347758	0.354189	0.360742	0.365287	0.369988	0.315585	0.325135	0.331556	0.338882	0.346331	0.353333	0.359538	0.365995	0.372776	0.37778	0.381653
Impedance	0.32007	0.088614	0.094176	0.098618	0.104239	0.107967	0.111455	0.117401	0.119936	0.12274	0.125888	0.128603	0.096509	0.101178	0.105499	0.110974	0.114162	0.119059	0.123409	0.125648	0.128926	0.131608	0.136767	0.100018	0.105605	0.110037	0.114565	0.119748	0.124405	0.127427	0.130933	0.134556	0.138033	0.142238
Neuroticism score	0.134051	0.015764	0.017268	0.018874	0.02013	0.020915	0.021791	0.022384	0.024015	0.024678	0.025751	0.026143	0.017638	0.019416	0.020693	0.022801	0.02332	0.025202	0.025503	0.026717	0.028335	0.028943	0.029902	0.018168	0.020192	0.022029	0.023976	0.024976	0.026283	0.027113	0.028504	0.029617	0.029737	0.031172
Pulse rate	0.177801	0.053426	0.054281	0.057074	0.060305	0.06092	0.062403	0.064717	0.066123	0.067503	0.06788	0.068972	0.053898	0.056148	0.058509	0.061878	0.062514	0.06433	0.067523	0.069012	0.069941	0.071066	0.071352	0.057371	0.058998	0.061957	0.065021	0.066265	0.068224	0.070433	0.072285	0.073195	0.07376	0.074872
Reaction time	0.105487	0.009325	0.010703	0.011818	0.011778	0.011995	0.012768	0.013272	0.014755	0.015696	0.016308	0.015721	0.011267	0.01252	0.013773	0.0142	0.01454	0.014607	0.015447	0.016859	0.017887	0.018385	0.017491	0.011731	0.01359	0.014612	0.015183	0.015977	0.015996	0.017261	0.018272	0.018718	0.019614	0.019123
Systolic blood pressure	0.18114	0.032466	0.033487	0.035037	0.03684	0.03949	0.041727	0.042664	0.045457	0.04654	0.047973	0.050359	0.036577	0.037989	0.039624	0.040901	0.043236	0.045316	0.046643	0.049396	0.049572	0.051094	0.052867	0.038844	0.040536	0.042492	0.043809	0.046581	0.048097	0.050468	0.05251	0.052856	0.054592	0.056578
College education	0.237832	0.038284	0.04219	0.04432	0.04763	0.048402	0.051424	0.053332	0.054936	0.056911	0.057819	0.058327	0.042013	0.045505	0.048257	0.050446	0.051121	0.054517	0.056608	0.058033	0.059935	0.061221	0.061915	0.042814	0.047259	0.050025	0.052286	0.051718	0.05643	0.058563	0.060176	0.062038	0.063361	0.064011
Ever smoked	0.090945	0.008265	0.009228	0.010013	0.010294	0.010909	0.0119	0.011516	0.012382	0.012893	0.013115	0.0131	0.010208	0.010914	0.010972	0.011717	0.012504	0.013221	0.013231	0.014076	0.014436	0.014836	0.015147	0.010223	0.011334	0.011814	0.012307	0.012826	0.014059	0.014171	0.014653	0.01533	0.014813	0.015791
Hypertension	0.119211	0.018229	0.019407	0.020631	0.021404	0.022637	0.023638	0.024832	0.025497	0.025543	0.026679	0.028634	0.019709	0.02037	0.02189	0.022887	0.023979	0.025592	0.026598	0.027109	0.027414	0.028843	0.030227	0.020846	0.021082	0.022403	0.024055	0.02535	0.026704	0.028416	0.029448	0.029858	0.031118	0.0322
Snorer	0.073251	0.005077	0.005469	0.005289	0.005619	0.00607	0.006725	0.007275	0.007475	0.00778	0.008421	0.008802	0.005235	0.005421	0.006004	0.006367	0.006798	0.007458	0.008078	0.008677	0.008697	0.009293	0.009838	0.005047	0.005865	0.006163	0.00663	0.00755	0.007921	0.009044	0.009979	0.010319	0.010813	0.011372
Difficulty sleeping	0.081883	0.005772	0.005842	0.006457	0.00716	0.007426	0.007577	0.007269	0.007653	0.008103	0.008555	0.008921	0.005987	0.006243	0.007285	0.007651	0.007701	0.008186	0.0084	0.008691	0.009276	0.009908	0.010353	0.005798	0.006928	0.007678	0.007828	0.007445	0.008858	0.008712	0.009298	0.009451	0.010311	0.010891
Prefer evenings	0.145015	0.019859	0.020909	0.022856	0.024093	0.024649	0.026049	0.02638	0.027438	0.028411	0.0295	0.030423	0.021726	0.023229	0.025627	0.026861	0.027588	0.028742	0.029358	0.030761	0.031578	0.0329	0.033645	0.022757	0.023979	0.026031	0.027754	0.029285	0.029799	0.03131	0.031827	0.032257	0.033799	0.034398
Standard deviations		Accuracy (R2) from LDAK-Bolt-Predict + GCTA Model											Accuracy (R2) from LDAK-Bolt-Predict + LDAK-Thin Model											Accuracy (R2) from LDAK-Bolt-Predict + BLD-LDAK Model
	SNP Heritability	n=100000	n=110000	n=120000	n=130000	n=140000	n=150000	n=160000	n=170000	n=180000	n=190000	n=200000	n=100000	n=110000	n=120000	n=130000	n=140000	n=150000	n=160000	n=170000	n=180000	n=190000	n=200000	n=100000	n=110000	n=120000	n=130000	n=140000	n=150000	n=160000	n=170000	n=180000	n=190000	n=200000
Body mass index	0.006523	0.003518	0.003635	0.003668	0.003689	0.003819	0.003906	0.004001	0.003949	0.003975	0.003916	0.003851	0.003684	0.003724	0.003794	0.003789	0.003866	0.003927	0.003991	0.004037	0.003984	0.003904	0.00385	0.003596	0.003769	0.003826	0.003918	0.003959	0.004023	0.004087	0.004114	0.004024	0.003926	0.003928
Forced vital capacity	0.008544	0.004017	0.004124	0.004216	0.004263	0.004488	0.004567	0.004594	0.004659	0.004622	0.004608	0.004619	0.003967	0.004091	0.004171	0.004338	0.004505	0.004581	0.00465	0.004678	0.004707	0.004741	0.004767	0.00415	0.004276	0.004402	0.004609	0.004735	0.004855	0.004835	0.004952	0.004917	0.004926	0.004883
Height	0.022553	0.005411	0.005414	0.005334	0.005256	0.005109	0.005136	0.005234	0.005287	0.005298	0.005564	0.005451	0.005416	0.00547	0.005555	0.00533	0.005248	0.005189	0.005281	0.005312	0.005401	0.005623	0.005489	0.005501	0.005466	0.005483	0.005459	0.005351	0.005375	0.005409	0.005547	0.00558	0.005728	0.005583
Impedance	0.007534	0.003853	0.003804	0.003908	0.003957	0.004101	0.004337	0.004355	0.004381	0.004475	0.004544	0.004556	0.003979	0.003938	0.004063	0.004136	0.00419	0.004387	0.004421	0.004485	0.00452	0.004603	0.004596	0.003867	0.003992	0.004087	0.004147	0.004223	0.004366	0.004364	0.004356	0.004409	0.004459	0.004513
Neuroticism score	0.003984	0.001798	0.001779	0.001811	0.001891	0.00197	0.002036	0.002058	0.002139	0.002138	0.002164	0.002141	0.001934	0.001899	0.001889	0.00205	0.002092	0.002217	0.002222	0.00227	0.002345	0.002324	0.002372	0.001907	0.00195	0.00196	0.002076	0.002151	0.002259	0.002273	0.002323	0.002354	0.002394	0.002411
Pulse rate	0.00939	0.00315	0.003138	0.003205	0.003265	0.003254	0.003334	0.003422	0.003404	0.003403	0.003417	0.003547	0.003062	0.003205	0.003223	0.003354	0.003351	0.003419	0.003465	0.003453	0.003461	0.003531	0.003555	0.003248	0.003266	0.003357	0.003443	0.003434	0.003498	0.003591	0.003521	0.00355	0.003538	0.003632
Reaction time	0.00388	0.001332	0.001376	0.001444	0.001375	0.001378	0.001418	0.001471	0.001537	0.001633	0.00168	0.001652	0.001447	0.001484	0.001534	0.001515	0.001507	0.001538	0.001607	0.001652	0.001733	0.001781	0.001735	0.001482	0.001562	0.001562	0.001522	0.001566	0.001567	0.001668	0.001683	0.001757	0.001809	0.001779
Systolic blood pressure	0.005323	0.002504	0.002566	0.002708	0.002713	0.002792	0.002845	0.002918	0.002987	0.003018	0.003066	0.003113	0.002692	0.002724	0.00284	0.002842	0.002918	0.002954	0.00297	0.003058	0.003062	0.003028	0.003167	0.002619	0.00271	0.002872	0.002852	0.00293	0.00295	0.002966	0.003013	0.003061	0.003027	0.003177
College education	0.005145	0.002517	0.00261	0.002751	0.002791	0.002796	0.002938	0.003027	0.003121	0.003139	0.003189	0.003274	0.002608	0.002707	0.002843	0.002896	0.002948	0.003132	0.003223	0.003295	0.003308	0.003347	0.003398	0.002615	0.002773	0.002922	0.002977	0.002969	0.003226	0.003311	0.003374	0.003386	0.003446	0.003448
Ever smoked	0.003637	0.001162	0.001253	0.001266	0.001273	0.001321	0.0014	0.001395	0.001476	0.001499	0.001527	0.001559	0.001287	0.001365	0.001312	0.001341	0.001377	0.001431	0.001465	0.001527	0.00153	0.001586	0.001629	0.001301	0.001411	0.001416	0.001431	0.00146	0.001513	0.001524	0.001592	0.001603	0.001641	0.001698
Hypertension	0.004758	0.00194	0.001961	0.002043	0.002087	0.002125	0.002126	0.002157	0.00214	0.002156	0.002183	0.002204	0.002171	0.002043	0.002208	0.002247	0.00228	0.002324	0.00231	0.002261	0.002284	0.002332	0.002324	0.002178	0.002108	0.002235	0.00233	0.002363	0.002343	0.002391	0.002396	0.002368	0.002406	0.00236
Snorer	0.003769	0.000923	0.000974	0.00095	0.000991	0.001063	0.001096	0.001136	0.001157	0.001158	0.001199	0.001248	0.000955	0.000993	0.001044	0.001088	0.00117	0.001204	0.001243	0.001257	0.001248	0.001311	0.001372	0.000922	0.001005	0.001033	0.001108	0.001227	0.001226	0.00129	0.001345	0.001334	0.001376	0.001419
Difficulty sleeping	0.003363	0.001059	0.001059	0.001115	0.001172	0.001187	0.001195	0.001182	0.001199	0.001251	0.001273	0.001286	0.001032	0.001047	0.001168	0.001194	0.001216	0.001229	0.001253	0.001292	0.001355	0.001361	0.001395	0.00104	0.00114	0.001198	0.001205	0.001175	0.001251	0.00124	0.001258	0.001312	0.001322	0.00136
Prefer evenings	0.004788	0.001917	0.001942	0.001996	0.002099	0.002073	0.002123	0.002142	0.002147	0.002305	0.002329	0.002412	0.001997	0.002053	0.002167	0.002219	0.002223	0.00225	0.002229	0.002282	0.002411	0.002414	0.002507	0.002019	0.002083	0.002179	0.002213	0.002236	0.002302	0.002318	0.002318	0.002421	0.002434	0.002537

## Sheet: Figure 4
	Accuracy (R2)
	Best existing tool	LDAK-Bayes-SS + LDAK-Thin Model	LDAK-Bayes-SS + BLD-LDAK Model
Pulse rate, automated reading	0.05988	0.0639989	0.0668507
Time spend outdoors in summer	0.0126866	0.0145849	0.0155194
Time spent watching television (TV)	0.0264723	0.0294219	0.0297559
Time spent using computer	0.0166168	0.0195664	0.0203787
Drive faster than motorway speed limit	0.0102984	0.0125406	0.0125971
Length of mobile phone use	0.0101334	0.0115275	0.0113282
Sleep duration	0.0127941	0.0151551	0.0156555
Getting up in morning	0.0144543	0.0164165	0.0169838
Morning/evening person (chronotype)	0.0254345	0.0289537	0.0294788
Nap during day	0.0205989	0.0229607	0.0237656
Sleeplessness / insomnia	0.0144911	0.0168519	0.0172145
Snoring	0.00858032	0.0108841	0.0120413
Current tobacco smoking	0.00862911	0.0101675	0.0100601
Past tobacco smoking	0.0175239	0.0199914	0.0211854
Fresh fruit intake	0.00791175	0.00948247	0.010084
Dried fruit intake	0.0113035	0.0134625	0.014365
Oily fish intake	0.0107062	0.0122687	0.0127814
Number of self-reported non-cancer illnesses	0.00973301	0.0115625	0.0121932
Number of treatments/medications taken	0.0112957	0.0127498	0.0138354
Cheese intake	0.0119216	0.0137201	0.0143185
Bread type: White	0.0114745	0.0137105	0.0137804
Cereal intake	0.00899064	0.0110053	0.0113076
Salt added to food	0.0180814	0.0200942	0.0204999
Tea intake	0.0093716	0.011536	0.012625
Coffee type: Ground coffee (include espresso, filter etc)	0.0113205	0.013453	0.013862
Hot drink temperature	0.0155498	0.0181648	0.0190233
Water intake	0.011482	0.0134852	0.013749
Alcohol intake frequency.	0.019007	0.0210209	0.022165
Alcohol usually taken with meals	0.0134171	0.0164478	0.0157199
Comparative body size at age 10	0.0443191	0.0488653	0.0508034
Comparative height size at age 10	0.117321	0.122611	0.128609
Facial ageing	0.0144154	0.0157726	0.0167268
Mood swings	0.0128546	0.0148479	0.0158974
Miserableness	0.00858662	0.0108985	0.0115169
Irritability	0.0101498	0.0122412	0.0126603
Sensitivity / hurt feelings	0.0105044	0.012741	0.0132593
Fed-up feelings	0.0119426	0.0146846	0.014237
Nervous feelings	0.00945503	0.0123432	0.0130483
Worrier / anxious feelings	0.0145275	0.017332	0.0181137
Tense / 'highly strung'	0.00789628	0.0095162	0.0104851
Worry too long after embarrassment	0.00841146	0.0107809	0.0102856
Non-cancer illness code, self-reported: hypertension	0.0452758	0.0491274	0.0507623
Non-cancer illness code, self-reported: asthma	0.0189426	0.0199589	0.0209546
Non-cancer illness code, self-reported: hypothyroidism/myxoedema	0.0189786	0.0197349	0.0219967
Sitting height	0.185955	0.188117	0.196422
Fluid intelligence score	0.036283	0.0429828	0.0452647
Birth weight	0.0312635	0.0346749	0.0359872
Mean time to correctly identify matches	0.0144629	0.0176443	0.0187517
Smoking status: Never	0.0193714	0.0229201	0.0236898
Neuroticism score	0.0191789	0.0219315	0.0234975
Number of fluid intelligence questions attempted within time limit	0.00902918	0.0112948	0.0113284
Forced expiratory volume in 1-second (FEV1), Best measure	0.0716874	0.0779264	0.082435
Forced vital capacity (FVC), Best measure	0.0899844	0.0957234	0.1013
Forced expiratory volume in 1-second (FEV1), predicted	0.179046	0.189447	0.19933
Forced expiratory volume in 1-second (FEV1), predicted percentage	0.0347625	0.0382152	0.0423557
Ever smoked	0.0135632	0.0161077	0.0172119
Frequency of tiredness / lethargy in last 2 weeks	0.00904344	0.0108939	0.011645
Seen doctor (GP) for nerves, anxiety, tension or depression	0.0116951	0.0136623	0.0144803
Body mass index (BMI)	0.0911237	0.0997391	0.101346
Weight	0.103196	0.110976	0.115029
Age first had sexual intercourse	0.0387661	0.0424076	0.0410613
Lifetime number of sexual partners	0.012833	0.0151664	0.0159666
Overall health rating	0.0214916	0.0244897	0.0243694
Long-standing illness, disability or infirmity	0.00866742	0.00961243	0.0098111
Doctor diagnosed hayfever or allergic rhinitis	0.0100665	0.0110454	0.0107977
Doctor diagnosed asthma	0.00613371	0.00690511	0.0103846
Age started wearing glasses or contact lenses	0.0182734	0.02021	0.0208508
Plays computer games	0.0168966	0.0188192	0.0191997
Year ended full time education	0.0130099	0.0161178	0.0165876
Tobacco smoking: Never smoked	0.0117256	0.0152809	0.013562
Use of sun/uv protection	0.0174628	0.0187337	0.0180682
Weight	0.102703	0.110782	0.114746
Body fat percentage	0.0789368	0.0873498	0.0886711
Whole body fat mass	0.0845321	0.09305	0.0955756
Whole body fat-free mass	0.145141	0.151624	0.157093
Whole body water mass	0.146022	0.151688	0.156771
Body mass index (BMI)	0.0892241	0.0974295	0.0988857
Basal metabolic rate	0.128125	0.134544	0.139755
Impedance of whole body	0.106873	0.115112	0.119215
Impedance of leg (right)	0.100926	0.107296	0.110766
Impedance of leg (left)	0.0948529	0.102607	0.106436
Impedance of arm (right)	0.0918945	0.0999369	0.103707
Impedance of arm (left)	0.093543	0.10123	0.106003
Leg fat percentage (right)	0.0740025	0.0805169	0.0823644
Leg fat mass (right)	0.0759465	0.0827149	0.0845053
Leg fat-free mass (right)	0.120111	0.125753	0.131396
Leg predicted mass (right)	0.121776	0.128218	0.132956
Leg fat percentage (left)	0.0791764	0.0858056	0.0867815
Leg fat mass (left)	0.0816113	0.0905288	0.0922507
Leg fat-free mass (left)	0.122982	0.129844	0.135324
Leg predicted mass (left)	0.123805	0.130093	0.13561
Arm fat percentage (right)	0.0742437	0.0820588	0.0842091
Arm fat mass (right)	0.0823707	0.0907359	0.0928488
Arm fat-free mass (right)	0.118413	0.125223	0.128971
Arm predicted mass (right)	0.120391	0.127939	0.132173
Arm fat percentage (left)	0.0784779	0.0842619	0.0863102
Arm fat mass (left)	0.0793633	0.0856856	0.0895943
Arm fat-free mass (left)	0.110182	0.116025	0.120651
Arm predicted mass (left)	0.119252	0.125101	0.129942
Trunk fat percentage	0.0701863	0.0782824	0.0814726
Trunk fat mass	0.0804777	0.0878186	0.0896937
Trunk fat-free mass	0.137674	0.143683	0.148779
Trunk predicted mass	0.146035	0.151606	0.157646
Wheeze or whistling in the chest in last year	0.0117092	0.013236	0.0134883
Age at first live birth	0.0252734	0.0299328	0.0304635
Age at last live birth	0.00902861	0.00987003	0.00962126
White blood cell (leukocyte) count	0.0905691	0.0945476	0.100302
Red blood cell (erythrocyte) count	0.139723	0.14444	0.150458
Haemoglobin concentration	0.0843798	0.0878571	0.0929061
Haematocrit percentage	0.079638	0.0826471	0.0882904
Mean corpuscular volume	0.183577	0.18609	0.190168
Mean corpuscular haemoglobin	0.173616	0.173964	0.178477
Mean corpuscular haemoglobin concentration	0.0285178	0.0287221	0.0306219
Red blood cell (erythrocyte) distribution width	0.131398	0.132509	0.136425
Platelet count	0.206416	0.209747	0.214481
Platelet crit	0.168005	0.170551	0.176098
Mean platelet (thrombocyte) volume	0.321113	0.32136	0.325212
Lymphocyte count	0.0978138	0.101694	0.106152
Monocyte count	0.15043	0.153678	0.157522
Neutrophill count	0.0885699	0.091749	0.0980066
Eosinophill count	0.0926393	0.096167	0.0995851
Lymphocyte percentage	0.082512	0.0860701	0.0916878
Monocyte percentage	0.144992	0.147354	0.148718
Neutrophill percentage	0.0756916	0.0775973	0.0847444
Eosinophill percentage	0.122591	0.126853	0.130121
Reticulocyte percentage	0.113922	0.116257	0.121015
Reticulocyte count	0.117946	0.119418	0.127124
Mean reticulocyte volume	0.14926	0.150048	0.153573
Mean sphered cell volume	0.146515	0.148531	0.151235
Immature reticulocyte fraction	0.0792636	0.0820295	0.0860466
High light scatter reticulocyte percentage	0.123578	0.126038	0.129696
High light scatter reticulocyte count	0.117575	0.120068	0.124239
Creatinine (enzymatic) in urine	0.00727882	0.00970934	0.00997422
Sodium in urine	0.0121491	0.0142623	0.0148779
Forced vital capacity (FVC)	0.0829688	0.0884955	0.0934066
Forced expiratory volume in 1-second (FEV1)	0.0590777	0.0638068	0.0678774
Peak expiratory flow (PEF)	0.0280134	0.0303742	0.0319587
Ankle spacing width	0.133706	0.138324	0.144248
Heel Broadband ultrasound attenuation, direct entry	0.12745	0.131567	0.134543
Heel quantitative ultrasound index (QUI), direct entry	0.165922	0.171168	0.172491
Heel bone mineral density (BMD)	0.161197	0.168281	0.169895
Age at menopause (last menstrual period)	0.0572841	0.0580824	0.0606302
Age hay fever, rhinitis or eczema diagnosed	0.0261718	0.0248223	0.0350311
Number of incorrect matches in round	0.00850084	0.0101931	0.0109148
Time to complete round	0.0166784	0.0194257	0.0200525
Duration to first press of snap-button in each round	0.0178701	0.0209537	0.0217156
Diastolic blood pressure, automated reading	0.043239	0.0474835	0.0503872
Systolic blood pressure, automated reading	0.0508981	0.0555267	0.0574633
Ankle spacing width (left)	0.0863255	0.0928013	0.0970933
Heel broadband ultrasound attenuation (left)	0.117649	0.123063	0.1262
Heel quantitative ultrasound index (QUI), direct entry (left)	0.139723	0.141681	0.140209
Heel bone mineral density (BMD) (left)	0.143368	0.145153	0.148781
Heel bone mineral density (BMD) T-score, automated (left)	0.132415	0.136913	0.137689
Ankle spacing width (right)	0.0930085	0.100523	0.106693
Heel broadband ultrasound attenuation (right)	0.111885	0.114383	0.119623
Heel quantitative ultrasound index (QUI), direct entry (right)	0.129692	0.133333	0.137003
Heel bone mineral density (BMD) (right)	0.138391	0.143664	0.145744
Heel bone mineral density (BMD) T-score, automated (right)	0.140771	0.144102	0.148505
Pulse rate	0.0370512	0.039305	0.0414318
Duration screen displayed	0.00959499	0.0110271	0.010642
Health satisfaction	0.00851818	0.0107404	0.0103909
Hand grip strength (left)	0.0314917	0.0348487	0.0366045
Hand grip strength (right)	0.029854	0.0336807	0.036603
Waist circumference	0.0679661	0.0748154	0.0769108
Hip circumference	0.0764655	0.0835239	0.0864913
Standing height	0.29183	0.294819	0.301095
FI8 : chained arithmetic	0.00796449	0.0096456	0.00972985
Spherical power (right)	0.103294	0.109119	0.115837
Spherical power (left)	0.0885527	0.0962445	0.100368
3mm weak meridian (left)	0.157306	0.16742	0.171408
6mm weak meridian (left)	0.146134	0.15439	0.16295
6mm weak meridian (right)	0.156965	0.167237	0.166061
3mm weak meridian (right)	0.161368	0.16732	0.174252
3mm strong meridian angle (right)	0.0103029	0.0104827	0.0113469
3mm cylindrical power (left)	0.00679405	0.0080662	0.0103761
3mm strong meridian (right)	0.166293	0.17435	0.174977
6mm strong meridian (right)	0.157978	0.165934	0.169381
6mm strong meridian (left)	0.165551	0.170501	0.173784
3mm strong meridian (left)	0.158298	0.16597	0.171951
6mm asymmetry index (left)	0.0154604	0.015806	0.0158015
Intra-ocular pressure, corneal-compensated (right)	0.0357819	0.0395636	0.0420508
Intra-ocular pressure, Goldmann-correlated (right)	0.0653262	0.0689267	0.0729821
Corneal hysteresis (right)	0.0706135	0.0822818	0.0848225
Corneal resistance factor (right)	0.104754	0.109163	0.109575
Intra-ocular pressure, corneal-compensated (left)	0.0310486	0.033902	0.0369997
Intra-ocular pressure, Goldmann-correlated (left)	0.0611029	0.0659385	0.0650551
Corneal hysteresis (left)	0.0834586	0.08881	0.0899598
Corneal resistance factor (left)	0.0890276	0.0945409	0.0960938
FI9 : concept interpolation	0.00978734	0.00945834	0.0126349
ECG, heart rate	0.0107888	0.0123068	0.0141712
Qualifications: College or University degree	0.0504375	0.05464	0.0560307
Qualifications: None of the above	0.0262693	0.0285924	0.0290818
Qualifications: A levels/AS levels or equivalent	0.0165506	0.0197099	0.0204813
Mouth/teeth dental problems: Dentures	0.0126779	0.0139918	0.0152703
Vascular/heart problems diagnosed by doctor: None of the above	0.0441824	0.0472649	0.0497321
Vascular/heart problems diagnosed by doctor: High blood pressure	0.037749	0.0393649	0.0425246
Blood clot, DVT, bronchitis, emphysema, asthma, rhinitis, eczema, allergy diagnosed by doctor: None of the above	0.0266303	0.0278289	0.0310845
Blood clot, DVT, bronchitis, emphysema, asthma, rhinitis, eczema, allergy diagnosed by doctor: Asthma	0.0168304	0.0182399	0.0206339
Blood clot, DVT, bronchitis, emphysema, asthma, rhinitis, eczema, allergy diagnosed by doctor: Hayfever, allergic rhinitis or eczema	0.0251175	0.0269813	0.0298426
Medication for pain relief, constipation, heartburn: None of the above	0.00921427	0.0107917	0.0114007
Pain type(s) experienced in last month: None of the above	0.00879544	0.00988613	0.00983628
Average total household income before tax	0.0215684	0.0242051	0.0247436
Heel bone mineral density (BMD) T-score, automated	0.172969	0.177956	0.180793
Job involves mainly walking or standing	0.00936888	0.0116677	0.0113781
Job involves heavy manual or physical work	0.0132485	0.015631	0.0162659
Age completed full time education	0.0249068	0.0271571	0.0288137
Usual walking pace	0.0160998	0.0177316	0.0193502
Albumin (quantile)	0.0653063	0.0694486	0.0734383
Creatinine (quantile)	0.10236	0.106202	0.110364
Alanine aminotransferase (quantile)	0.0569634	0.0592324	0.061889
Aspartate aminotransferase (quantile)	0.0772645	0.0796239	0.0809033
Urea (quantile)	0.0518209	0.0543594	0.0565103
Calcium (quantile)	0.0719752	0.0739949	0.077884
Cholesterol (quantile)	0.101303	0.101818	0.103304
C-reactive protein (quantile)	0.115965	0.117199	0.117154
Gamma glutamyltransferase (quantile)	0.141863	0.144253	0.146322
Glucose (quantile)	0.0415768	0.0423067	0.0414611
Glycated haemoglobin (quantile)	0.143128	0.14567	0.151281
IGF-1 (quantile)	0.128107	0.134158	0.13717
Phosphate (quantile)	0.0517963	0.0538788	0.0560728
SHBG (quantile)	0.156644	0.158733	0.153928
Testosterone (quantile)	0.0320227	0.033821	0.0362887
Total protein (quantile)	0.087616	0.0914766	0.0966302
Triglycerides (quantile)	0.115777	0.118615	0.120142
Vitamin D (quantile)	0.0453332	0.0471311	0.0471845

## Sheet: Supp Fig 1
	Accuracy (R2)
	BLUP	LDAK-Ridge-Predict	BLUP	LDAK-Ridge-Predict	Bolt-LMM (Ridge)	LDAK-Ridge-Predict	Bolt-LMM	LDAK-Bolt-Predict	BayesR	LDAK-BayesR-Predict	lassosum	LDAK-Lasso-SS	lassosum	LDAK-Lasso-Sparse-SS	sBLUP	LDAK-Ridge-SS	sBLUP (No High-LD)	LDAK-Ridge-SS	LDPred-Inf	LDAK-Ridge-SS	LDPred-funct	LDAK-Ridge-SS	LDPred-funct	LDAK-Ridge-SS	LDPred-funct	LDAK-Ridge-SS	LDPred-funct	LDAK-Ridge-SS	LDPred2	LDAK-Bolt-SS	LDPred2	LDAK-Bolt-Sparse-SS	Annopred	LDAK-Bolt-SS	Annopred	LDAK-Bolt-SS	Annopred	LDAK-Bolt-SS	Annopred	LDAK-Bolt-SS	SBayesR	LDAK-BayesR-SS
	GCTA Model	GCTA Model	LDAK-Thin Model	LDAK-Thin Model	GCTA Model	GCTA Model	GCTA Model	GCTA Model	GCTA Model	GCTA Model	GCTA Model	GCTA Model	GCTA Model	GCTA Model	GCTA Model	GCTA Model	GCTA Model	GCTA Model	GCTA Model	GCTA Model	GCTA Model	GCTA Model	LDAK-Thin Model	LDAK-Thin Model	BLD-LDAK Model	BLD-LDAK Model	Baseline LD Model	Baseline LD Model	GCTA Model	GCTA Model	GCTA Model	GCTA Model	GCTA Model	GCTA Model	LDAK-Thin Model	LDAK-Thin Model	BLD-LDAK Model	BLD-LDAK Model	Baseline LD Model	Baseline LD Model	GCTA Model	GCTA Model
Body mass index	0.039726	0.039723	0.045608	0.045573	0.098373	0.097885	0.10794	0.107066	0.00419	0.003543	0.091862	0.097687	0.091862	0.099395	0.072567	0.093196	0.084863	0.093196	0.088083	0.093196	0.087872	0.093196	0.100304	0.101494	0.10171	0.104595	0.101872	0.105104	0.101424	0.10066	0.101424	0.100175	0.070416	0.10066	0.098897	0.108671	0.101642	0.110342	0.102026	0.110421	0.101803	0.101626
Forced vital capacity	0.0457	0.045571	0.049171	0.049056	0.104664	0.103649	0.12483	0.124509	0.006133	0.00564	0.102894	0.110111	0.102894	0.112534	0.003282	0.102448	0.094724	0.102448	0.096171	0.102448	0.096163	0.102448	0.104071	0.105618	0.112866	0.116962	0.109738	0.116043	0.120725	0.119164	0.120725	0.118303	0.088039	0.119164	0.102048	0.123572	0.112689	0.128387	0.111767	0.127881	0.121219	0.119417
Height	0.156787	0.15502	0.166066	0.165172	0.302892	0.296736	0.368774	0.362599	0.017881	0.01839	0.312389	0.317005	0.312389	0.331756	0.208064	0.277027	0.218361	0.277027	0.256186	0.277027	0.255657	0.277027	0.280307	0.285999	0.294481	0.312249	0.289696	0.308554	0.334047	0.340404	0.334047	0.338756	0.265415	0.340404	0.277736	0.345343	0.300532	0.35259	0.295539	0.351504	0.341143	0.345064
Impedance	0.0436	0.0436	0.050756	0.050778	0.114218	0.113993	0.128971	0.128603	0.004308	0.005033	0.101389	0.113567	0.101389	0.112985	0.099356	0.106291	0.100325	0.106291	0.100296	0.106291	0.100274	0.106291	0.112747	0.114162	0.119188	0.123796	0.114378	0.121051	0.121734	0.120564	0.121734	0.119372	0.102804	0.120564	0.111606	0.128284	0.120259	0.133222	0.117649	0.131542	0.123315	0.121133
Neuroticism score	0.006402	0.006408	0.007427	0.007432	0.025002	0.024952	0.026502	0.026143	0.000513	0.000439	0.022868	0.02395	0.022868	0.024088	0.023476	0.023657	0.022755	0.023657	0.02318	0.023657	0.023122	0.023657	0.026985	0.026981	0.02791	0.028894	0.026975	0.027342	0.02497	0.025183	0.02497	0.025183	0.022817	0.025183	0.027025	0.028719	0.025206	0.029846	0.025669	0.028528	0.025067	0.025183
Pulse rate	0.018017	0.018008	0.020947	0.020989	0.046556	0.046448	0.068605	0.068972	0.002684	0.002475	0.056061	0.053993	0.056061	0.060572	0.043467	0.045953	0.041972	0.045953	0.044223	0.045953	0.04442	0.045953	0.050194	0.050462	0.05654	0.057185	0.054596	0.055566	0.067891	0.068222	0.067891	0.065986	0.055786	0.068222	0.038559	0.070436	0.049405	0.072372	0.06225	0.072284	0.068672	0.068404
Reaction time	0.005484	0.005479	0.006681	0.006636	0.015198	0.015185	0.01576	0.015721	0.000488	0.000557	0.014204	0.01507	0.014204	0.015111	0.014384	0.014923	0.014488	0.014923	0.014363	0.014923	0.014313	0.014923	0.016451	0.016697	0.018088	0.018716	0.017197	0.017806	0.015379	0.015334	0.015379	0.015405	0.015873	0.015334	0.01772	0.017419	0.018983	0.018862	0.018199	0.018017	0.015185	0.015177
Systolic blood pressure	0.014531	0.014529	0.017363	0.017365	0.039604	0.0395	0.050363	0.050359	0.001297	0.001468	0.039288	0.041884	0.039288	0.043725	0.03709	0.039361	0.03796	0.039361	0.03685	0.039361	0.036682	0.039361	0.040985	0.042498	0.044827	0.04739	0.043455	0.04646	0.049738	0.049056	0.049738	0.049028	0.021593	0.049056	0.026789	0.052011	0.045528	0.054794	0.044743	0.053835	0.05076	0.049222
College education	0.023382	0.023264	0.026806	0.026624	0.055651	0.054348	0.059764	0.058327	0.002642	0.002653	0.059806	0.061128	0.059806	0.061925	0.056871	0.059945	0.057737	0.059945	0.058547	0.059945	0.058388	0.059945	0.0635	0.063599	0.066095	0.067051	0.063472	0.064724	0.063645	0.062879	0.063645	0.06271	0.058078	0.062879	0.051882	0.066219	0.067933	0.069	0.043393	0.066961	0.062222	0.06322
Ever smoked	0.005176	0.00517	0.005754	0.005736	0.012092	0.012079	0.013215	0.0131	0.000132	0.00019	0.011977	0.012231	0.011977	0.012539	0.011784	0.012052	0.011755	0.012052	0.010934	0.012052	0.011007	0.012052	0.013881	0.014142	0.014673	0.015037	0.014312	0.014794	0.01336	0.012967	0.01336	0.012979	0.01317	0.012967	0.015139	0.014931	0.015643	0.01563	0.015332	0.015385	0.013087	0.013051
Hypertension	0.007243	0.007244	0.007852	0.007875	0.021543	0.021529	0.028629	0.028634	0.000453	0.000568	0.022831	0.02299	0.022831	0.024393	0.017325	0.02146	0.019881	0.02146	0.02042	0.02146	0.020487	0.02146	0.023079	0.023613	0.026699	0.027974	0.02569	0.027156	0.02859	0.028239	0.02859	0.02779	0.025996	0.028239	0.009367	0.030446	0.029627	0.032473	0.017468	0.031923	0.02817	0.028408
Snorer	0.00211	0.002111	0.002268	0.002266	0.007878	0.007882	0.008795	0.008802	6.5e-05	7.8e-05	0.007469	0.007748	0.007469	0.007872	0.007343	0.007661	0.007367	0.007661	0.007392	0.007661	0.00738	0.007661	0.008763	0.008849	0.010445	0.010601	0.009968	0.010052	0.008093	0.008562	0.008093	0.008637	0.008807	0.008562	0.009517	0.009564	0.011215	0.010705	0.010736	0.010648	0.008235	0.008608
Difficulty sleeping	0.002563	0.002563	0.00259	0.002619	0.008754	0.00876	0.008915	0.008921	0.000182	0.000176	0.00812	0.008692	0.00812	0.008675	0.008331	0.008642	0.008522	0.008642	0.008249	0.008642	0.008303	0.008642	0.010046	0.010145	0.010598	0.0108	0.01024	0.01043	0.008351	0.008928	0.008351	0.008963	0.008795	0.008928	0.010255	0.010346	0.010681	0.01074	0.010323	0.010341	0.008407	0.008931
Prefer evenings	0.009488	0.009479	0.010809	0.010805	0.027189	0.027192	0.030445	0.030423	0.000339	0.00043	0.025309	0.026709	0.025309	0.026446	0.025687	0.025974	0.025251	0.025974	0.025053	0.025974	0.025003	0.025974	0.029315	0.029774	0.030673	0.03121	0.02985	0.03084	0.029183	0.028891	0.029183	0.028113	0.028184	0.028891	0.031882	0.032162	0.032692	0.033371	0.032448	0.03304	0.029371	0.028823

## Sheet: Supp Fig 2 A
Please note, this contains only the data underlying Column 1; for the data underlying Columns 2-4, see Supp Fig 2 B
Estimates	Accuracy (R2) from LDAK-Lasso-SS						Accuracy (R2) from LDAK-Ridge-SS						Accuracy (R2) from LDAK-Bolt-SS						Accuracy (R2) from LDAK-BayesR-SS
	GCTA Model		LDAK-Thin Model		BLD-LDAK Model		GCTA Model		LDAK-Thin Model		BLD-LDAK Model		GCTA Model		LDAK-Thin Model		BLD-LDAK Model		GCTA Model		LDAK-Thin Model		BLD-LDAK Model
	Our Data	Neale Lab	Our Data	Neale Lab	Our Data	Neale Lab	Our Data	Neale Lab	Our Data	Neale Lab	Our Data	Neale Lab	Our Data	Neale Lab	Our Data	Neale Lab	Our Data	Neale Lab	Our Data	Neale Lab	Our Data	Neale Lab	Our Data	Neale Lab
Body mass index	0.097687	0.0872304	0.093196	0.0823019	0.10066	0.0874846	0.101626	0.0911237	0.106439	0.0996198	0.101494	0.0945575	0.108671	0.0968193	0.107805	0.0997391	0.10896	0.10513	0.104595	0.10173	0.110342	0.100676	0.108325	0.101346
Forced vital capacity	0.110111	0.0719742	0.102448	0.0661637	0.119164	0.0797097	0.119417	0.0829688	0.114198	0.0807611	0.105618	0.0745197	0.123572	0.0846059	0.124466	0.0884955	0.123638	0.0907853	0.116962	0.0860501	0.128387	0.0892785	0.128479	0.0934066
Height	0.317005	0.239251	0.277027	0.203402	0.340404	0.283685	0.345064	0.29183	0.32235	0.26081	0.285999	0.227189	0.345343	0.287334	0.350515	0.294819	0.338543	0.282975	0.312249	0.256517	0.35259	0.295192	0.35435	0.301095
Impedance	0.113567	0.0965699	0.106291	0.0890879	0.120564	0.10425	0.121133	0.106873	0.122276	0.110112	0.114162	0.101952	0.128284	0.111569	0.127915	0.115112	0.130365	0.118682	0.123796	0.111792	0.133222	0.118654	0.130828	0.119215
Neuroticism score	0.02395	0.0172823	0.023657	0.0169302	0.025183	0.0187323	0.025183	0.0191789	0.027591	0.0211031	0.026981	0.0205168	0.028719	0.0219775	0.028737	0.0219315	0.029336	0.0236824	0.028894	0.0230247	0.029846	0.0233118	0.029547	0.0234975
Pulse rate	0.053993	0.0500126	0.045953	0.0404943	0.068222	0.0578148	0.068404	0.05988	0.058995	0.0569161	0.050462	0.0469936	0.070436	0.0614678	0.071775	0.0639989	0.065769	0.0623756	0.057185	0.0537799	0.072372	0.0642648	0.073995	0.0668507
Reaction time	0.01507	0.0139743	0.014923	0.0137143	0.015334	0.0144096	0.015177	0.0144629	0.016887	0.0173038	0.016697	0.016888	0.017419	0.0176443	0.017172	0.0176443	0.018849	0.0187052	0.018716	0.0182191	0.018862	0.0187652	0.018598	0.0187517
Systolic blood pressure	0.041884	0.0441534	0.039361	0.0403407	0.049056	0.0499455	0.049222	0.0508981	0.045732	0.0512515	0.042498	0.0468662	0.052011	0.0542578	0.052249	0.0555267	0.05039	0.0553308	0.04739	0.0513412	0.054794	0.0562472	0.054444	0.0574633
College education	0.061128	0.0485422	0.059945	0.0472293	0.062879	0.0492028	0.06322	0.0504375	0.065005	0.0556002	0.063599	0.0539967	0.066219	0.0546676	0.06617	0.05464	0.068408	0.0573449	0.067051	0.0559058	0.069	0.0553463	0.067974	0.0560307
Ever smoked	0.012231	0.0126729	0.012052	0.012369	0.012967	0.013446	0.013051	0.0135632	0.014397	0.0157021	0.014142	0.0152281	0.014931	0.0160757	0.014929	0.0161077	0.015522	0.0176361	0.015037	0.0171047	0.01563	0.0171311	0.015731	0.0172119
Hypertension	0.02299	0.0375313	0.02146	0.0336521	0.028239	0.0448033	0.028408	0.0452758	0.025759	0.0431659	0.023613	0.0387905	0.030446	0.0482685	0.030672	0.0491274	0.029814	0.0472515	0.027974	0.0436906	0.032473	0.0502033	0.032838	0.0507623
Snorer	0.007748	0.00848812	0.007661	0.00839459	0.008562	0.00858032	0.008608	0.00856106	0.008956	0.0107782	0.008849	0.010588	0.009564	0.0109659	0.009611	0.0108841	0.010866	0.0120771	0.010601	0.0118111	0.010705	0.0119297	0.011064	0.0120413
Difficulty sleeping	0.008692	0.0142865	0.008642	0.0141543	0.008928	0.0144911	0.008931	0.0144858	0.010207	0.0165776	0.010145	0.0163656	0.010346	0.0168032	0.010346	0.0168519	0.010796	0.0176914	0.0108	0.017493	0.01074	0.0174935	0.010813	0.0172145
Prefer evenings	0.026709	0.0212326	0.025974	0.0202026	0.028891	0.0239971	0.028823	0.0254345	0.030475	0.0267515	0.029774	0.0256262	0.032162	0.0283609	0.032582	0.0289537	0.032165	0.0285232	0.03121	0.0270734	0.033371	0.0292283	0.033953	0.0294788
Standard Deviations	Accuracy (R2) from LDAK-Lasso-SS						Accuracy (R2) from LDAK-Ridge-SS						Accuracy (R2) from LDAK-Bolt-SS						Accuracy (R2) from LDAK-BayesR-SS
	GCTA Model		LDAK-Thin Model		BLD-LDAK Model		GCTA Model		LDAK-Thin Model		BLD-LDAK Model		GCTA Model		LDAK-Thin Model		BLD-LDAK Model		GCTA Model		LDAK-Thin Model		BLD-LDAK Model
	Our Data	Neale Lab	Our Data	Neale Lab	Our Data	Neale Lab	Our Data	Neale Lab	Our Data	Neale Lab	Our Data	Neale Lab	Our Data	Neale Lab	Our Data	Neale Lab	Our Data	Neale Lab	Our Data	Neale Lab	Our Data	Neale Lab	Our Data	Neale Lab
Body mass index	0.003739	NA	0.003627	NA	0.003838	NA	0.003882	NA	0.00374	NA	0.003664	NA	0.003799	NA	0.003867	NA	0.003814	NA	0.003731	NA	0.00384	NA	0.003893	NA
Forced vital capacity	0.004437	NA	0.004321	NA	0.004583	NA	0.004603	NA	0.004586	NA	0.004464	NA	0.004684	NA	0.004721	NA	0.004744	NA	0.004678	NA	0.004792	NA	0.004802	NA
Height	0.005007	NA	0.00485	NA	0.005291	NA	0.005317	NA	0.005044	NA	0.004951	NA	0.005391	NA	0.005412	NA	0.005225	NA	0.005154	NA	0.005369	NA	0.005521	NA
Impedance	0.00413	NA	0.004011	NA	0.004327	NA	0.004374	NA	0.004311	NA	0.004162	NA	0.004387	NA	0.004351	NA	0.004259	NA	0.004141	NA	0.004344	NA	0.004335	NA
Neuroticism score	0.002146	NA	0.002131	NA	0.002189	NA	0.002189	NA	0.002326	NA	0.002297	NA	0.002404	NA	0.002401	NA	0.002416	NA	0.002395	NA	0.002421	NA	0.002411	NA
Pulse rate	0.003162	NA	0.002928	NA	0.003454	NA	0.003487	NA	0.003324	NA	0.003046	NA	0.003531	NA	0.003624	NA	0.003482	NA	0.003283	NA	0.003549	NA	0.003607	NA
Reaction time	0.001647	NA	0.001637	NA	0.001643	NA	0.001646	NA	0.001715	NA	0.001706	NA	0.001735	NA	0.001729	NA	0.001771	NA	0.001761	NA	0.001786	NA	0.001775	NA
Systolic blood pressure	0.00284	NA	0.002763	NA	0.003091	NA	0.003049	NA	0.002922	NA	0.002827	NA	0.003097	NA	0.00311	NA	0.002897	NA	0.00284	NA	0.003071	NA	0.003046	NA
College education	0.003329	NA	0.003292	NA	0.003433	NA	0.00345	NA	0.00343	NA	0.003379	NA	0.003535	NA	0.00353	NA	0.003504	NA	0.003445	NA	0.003615	NA	0.003621	NA
Ever smoked	0.001513	NA	0.001504	NA	0.00155	NA	0.001553	NA	0.001593	NA	0.001583	NA	0.001608	NA	0.001609	NA	0.001705	NA	0.001686	NA	0.001672	NA	0.001652	NA
Hypertension	0.002033	NA	0.001969	NA	0.002201	NA	0.002204	NA	0.00223	NA	0.002131	NA	0.002338	NA	0.002335	NA	0.002324	NA	0.002241	NA	0.002385	NA	0.002371	NA
Snorer	0.001198	NA	0.00119	NA	0.001264	NA	0.001267	NA	0.001359	NA	0.001352	NA	0.001382	NA	0.001386	NA	0.001425	NA	0.001412	NA	0.001389	NA	0.001423	NA
Difficulty sleeping	0.001272	NA	0.001266	NA	0.001325	NA	0.001325	NA	0.001384	NA	0.001374	NA	0.001422	NA	0.001423	NA	0.001361	NA	0.001354	NA	0.00137	NA	0.001358	NA
Prefer evenings	0.002148	NA	0.002111	NA	0.002376	NA	0.002412	NA	0.002324	NA	0.002289	NA	0.002457	NA	0.002506	NA	0.002401	NA	0.002355	NA	0.002545	NA	0.002596	NA

## Sheet: Supp Fig 2 B
Please note, this contains only the data underlying Columns 2-4; for the data underlying Column 1, see Supp Fig 2 A
Phenotype	Description	Sample Size	Number Controls	Number Cases	h2SNP (GCTA)	SD	h2SNP (LDAK-Thin)	SD	h2SNP (BLD-LDAK)	SD	R2 LDAK-Lasso-SS (GCTA)	R2 LDAK-Ridge-SS (GCTA)	R2 LDAK-Bolt-SS (GCTA)	R2 LDAK-BayesR-SS (GCTA)	R2 LDAK-Lasso-SS (LDAK-Thin)	R2 LDAK-Ridge-SS (LDAK-Thin)	R2 LDAK-Bolt-SS (LDAK-Thin)	R2 LDAK-BayesR-SS (LDAK-Thin)	R2 LDAK-Lasso-SS (BLD-LDAK)	R2 LDAK-Ridge-SS (BLD-LDAK)	R2 LDAK-Bolt-SS (BLD-LDAK)	R2 LDAK-BayesR-SS (BLD-LDAK)	Best Tool (Heritability Model)
102_irnt	Pulse rate, automated reading	340162	NA	NA	0.218874	0.002427	0.196504	0.002234	0.193233	0.002567	0.0500126	0.0404943	0.0578148	0.05988	0.0569161	0.0469936	0.0614678	0.0639989	0.0623756	0.0537799	0.0642648	0.0668507	LDAK-BayesR-SS (BLD-LDAK)
1050	Time spend outdoors in summer	327717	NA	NA	0.105948	0.002063	0.092619	0.001818	0.092622	0.002231	0.0121579	0.0120133	0.0126234	0.0126866	0.0143748	0.0141855	0.0146146	0.0145849	0.0154219	0.0152172	0.015503	0.0155194	LDAK-BayesR-SS (BLD-LDAK)
1070	Time spent watching television (TV)	341859	NA	NA	0.157611	0.002212	0.139605	0.001993	0.138069	0.001997	0.0255757	0.0251016	0.0263361	0.0264723	0.0291539	0.0285505	0.0293577	0.0294219	0.0304873	0.029902	0.0299996	0.0297559	LDAK-Lasso-SS (BLD-LDAK)
1080	Time spent using computer	280750	NA	NA	0.142834	0.002498	0.126289	0.00222	0.127976	0.00267	0.0166168	0.0163996	0.0165416	0.0165941	0.0201274	0.0198179	0.0196866	0.0195664	0.0214092	0.0210976	0.0207815	0.0203787	LDAK-Lasso-SS (BLD-LDAK)
1100	Drive faster than motorway speed limit	327192	NA	NA	0.089482	0.001998	0.07908	0.001752	0.08083	0.002185	0.0102984	0.0102338	0.0102597	0.010258	0.0128505	0.0127609	0.0125406	0.0125406	0.0132759	0.0132264	0.0126369	0.0125971	LDAK-Lasso-SS (BLD-LDAK)
1110	Length of mobile phone use	356618	NA	NA	0.080912	0.00183	0.070914	0.001603	0.071969	0.00199	0.0101334	0.0100599	0.00987301	0.00991399	0.011672	0.0115511	0.011672	0.0115275	0.0115765	0.0114464	0.0113344	0.0113282	LDAK-Lasso-SS (LDAK-Thin)
1160	Sleep duration	359020	NA	NA	0.101391	0.001899	0.089807	0.001679	0.087362	0.00204	0.0125353	0.0121273	0.0124396	0.0127941	0.0153477	0.0147892	0.0150688	0.0151551	0.0164096	0.0158694	0.0156425	0.0156555	LDAK-Lasso-SS (BLD-LDAK)
1170	Getting up in morning	360231	NA	NA	0.108355	0.001931	0.096064	0.001716	0.098163	0.002082	0.0140909	0.0138091	0.0142437	0.0144543	0.0160861	0.0157626	0.0165333	0.0164165	0.0171885	0.0167457	0.0172358	0.0169838	LDAK-Bolt-SS (BLD-LDAK)
1180	Morning/evening person (chronotype)	322488	NA	NA	0.166597	0.002331	0.14862	0.002107	0.148246	0.002468	0.0212326	0.0202026	0.0239971	0.0254345	0.0267515	0.0256262	0.0283609	0.0289537	0.0285232	0.0270734	0.0292283	0.0294788	LDAK-BayesR-SS (BLD-LDAK)
1190	Nap during day	360855	NA	NA	0.118288	0.00196	0.105309	0.001746	0.103436	0.002089	0.0190057	0.0183874	0.0205297	0.0205989	0.0219659	0.021061	0.0230138	0.0229607	0.0231329	0.0220998	0.0237955	0.0237656	LDAK-Bolt-SS (BLD-LDAK)
1200	Sleeplessness / insomnia	360738	NA	NA	0.090611	0.001848	0.079962	0.001626	0.079323	0.002	0.0142865	0.0141543	0.0144911	0.0144858	0.0165776	0.0163656	0.0168032	0.0168519	0.0176914	0.017493	0.0174935	0.0172145	LDAK-Lasso-SS (BLD-LDAK)
1210	Snoring	336320	210664	125656	0.088293	0.001942	0.078332	0.001705	0.077116	0.002112	0.00848812	0.00839459	0.00858032	0.00856106	0.0107782	0.010588	0.0109659	0.0108841	0.0120771	0.0118111	0.0119297	0.0120413	LDAK-Lasso-SS (BLD-LDAK)
1239	Current tobacco smoking	360797	NA	NA	0.078831	0.001802	0.068998	0.001573	0.06831	0.001962	0.00832182	0.00820854	0.00847909	0.00862911	0.00998121	0.00982854	0.0101194	0.0101675	0.0104749	0.0103	0.0103262	0.0100601	LDAK-Lasso-SS (BLD-LDAK)
1249	Past tobacco smoking	332141	NA	NA	0.129261	0.002136	0.114874	0.001907	0.115073	0.002285	0.0175239	0.0171946	0.0171712	0.0172268	0.0203359	0.0199267	0.0199742	0.0199914	0.0222174	0.0220092	0.0212705	0.0211854	LDAK-Lasso-SS (BLD-LDAK)
1309	Fresh fruit intake	348284	NA	NA	0.084567	0.001866	0.074453	0.001635	0.072103	0.002033	0.00786219	0.00772184	0.00786272	0.00791175	0.00941075	0.00921178	0.00954763	0.00948247	0.010183	0.0099924	0.0100894	0.010084	LDAK-Lasso-SS (BLD-LDAK)
1319	Dried fruit intake	329134	NA	NA	0.093723	0.001998	0.082621	0.001756	0.079936	0.002166	0.0112231	0.0110742	0.0113035	0.0112863	0.0132181	0.0129851	0.0134398	0.0134625	0.0145755	0.014318	0.0143216	0.014365	LDAK-Lasso-SS (BLD-LDAK)
1329	Oily fish intake	359340	NA	NA	0.090245	0.001843	0.079752	0.001621	0.078097	0.001998	0.0107062	0.0105284	0.009989	0.0102676	0.0127238	0.0124091	0.0123672	0.0122687	0.013858	0.0135918	0.0127812	0.0127814	LDAK-Lasso-SS (BLD-LDAK)
135	Number of self-reported non-cancer illnesses	361141	NA	NA	0.099083	0.001876	0.086914	0.001656	0.085426	0.002035	0.00973301	0.00961204	0.00929778	0.00955409	0.0115948	0.0113958	0.0113627	0.0115625	0.0130892	0.0129229	0.0123083	0.0121932	LDAK-Lasso-SS (BLD-LDAK)
137	Number of treatments/medications taken	361141	NA	NA	0.102635	0.001883	0.09098	0.001669	0.088251	0.002043	0.0112957	0.011204	0.0107981	0.0108493	0.0135632	0.0134409	0.0129862	0.0127498	0.0146062	0.0145482	0.0138778	0.0138354	LDAK-Lasso-SS (BLD-LDAK)
1408	Cheese intake	352458	NA	NA	0.100289	0.001918	0.088312	0.001696	0.087894	0.002074	0.0119216	0.0118163	0.0118374	0.0113966	0.0138816	0.0136771	0.0137314	0.0137201	0.0149179	0.0147846	0.0145975	0.0143185	LDAK-Lasso-SS (BLD-LDAK)
1448_1	Bread type: White	348424	256972	91452	0.090361	0.001905	0.079267	0.001675	0.080244	0.002071	0.0114745	0.0113714	0.0114548	0.0112235	0.0136415	0.0134722	0.0137868	0.0137105	0.0138498	0.0136794	0.013635	0.0137804	LDAK-Lasso-SS (BLD-LDAK)
1458	Cereal intake	345019	NA	NA	0.088038	0.001907	0.078177	0.001675	0.076996	0.002073	0.00815355	0.0080167	0.00871385	0.00899064	0.0105504	0.0103498	0.0108566	0.0110053	0.0113448	0.0111212	0.0113435	0.0113076	LDAK-Lasso-SS (BLD-LDAK)
1478	Salt added to food	360954	NA	NA	0.116486	0.001958	0.103175	0.001742	0.103185	0.002095	0.0169244	0.016306	0.0176909	0.0180814	0.0196715	0.0188384	0.0197467	0.0200942	0.0208159	0.020005	0.0200092	0.0204999	LDAK-Lasso-SS (BLD-LDAK)
1488_irnt	Tea intake	349376	NA	NA	0.081594	0.001847	0.071642	0.001617	0.070671	0.002023	0.0093716	0.00868848	0.00895843	0.00900411	0.0114661	0.0106494	0.0112615	0.011536	0.0127769	0.0120097	0.0119786	0.012625	LDAK-Lasso-SS (BLD-LDAK)
1508_3	Coffee type: Ground coffee (include espresso, filter etc)	283449	218487	64962	0.104485	0.002317	0.091206	0.002027	0.093071	0.002523	0.0112776	0.0111719	0.0113205	0.0113173	0.013377	0.013208	0.0134481	0.013453	0.0141246	0.0139755	0.0139054	0.013862	LDAK-Lasso-SS (BLD-LDAK)
1518	Hot drink temperature	357256	NA	NA	0.109555	0.001933	0.097205	0.001718	0.095769	0.002079	0.0149683	0.0147397	0.0153708	0.0155498	0.0181115	0.017759	0.0182334	0.0181648	0.0197459	0.019392	0.0191017	0.0190233	LDAK-Lasso-SS (BLD-LDAK)
1528	Water intake	333363	NA	NA	0.092444	0.001974	0.081742	0.001735	0.080589	0.002149	0.0110605	0.0105849	0.011357	0.011482	0.0135662	0.0128276	0.0134057	0.0134852	0.0141222	0.0134277	0.0135958	0.013749	LDAK-Lasso-SS (BLD-LDAK)
1558	Alcohol intake frequency.	360726	NA	NA	0.124671	0.001987	0.110263	0.001778	0.109658	0.002134	0.018265	0.0170472	0.0186503	0.019007	0.0210146	0.0195155	0.021113	0.0210209	0.0215452	0.0210375	0.0222105	0.022165	LDAK-Bolt-SS (BLD-LDAK)
1618	Alcohol usually taken with meals	184716	59552	125164	0.158535	0.003565	0.139323	0.003123	0.143969	0.003876	0.0134171	0.0133172	0.0131657	0.0130186	0.0168229	0.0166044	0.0164478	0.0164478	0.0167027	0.0164258	0.0159057	0.0157199	LDAK-Lasso-SS (LDAK-Thin)
1687	Comparative body size at age 10	354996	NA	NA	0.200483	0.002289	0.178904	0.0021	0.172518	0.002409	0.0382425	0.0329154	0.0436718	0.0443191	0.044852	0.0390394	0.0475162	0.0488653	0.0481241	0.0432765	0.0489591	0.0508034	LDAK-BayesR-SS (BLD-LDAK)
1697	Comparative height size at age 10	355331	NA	NA	0.35081	0.002832	0.320328	0.002693	0.3114	0.003012	0.095781	0.0809511	0.114921	0.117321	0.106724	0.0920328	0.117248	0.122611	0.120963	0.109167	0.124977	0.128609	LDAK-BayesR-SS (BLD-LDAK)
1757	Facial ageing	330409	NA	NA	0.105761	0.002044	0.093583	0.001805	0.09331	0.002218	0.0112542	0.0102546	0.0136336	0.0144154	0.0142029	0.0128385	0.0155269	0.0157726	0.0157603	0.0143916	0.0167366	0.0167268	LDAK-Bolt-SS (BLD-LDAK)
1920	Mood swings	352604	193622	158982	0.098668	0.001913	0.087488	0.001689	0.087176	0.002076	0.0123775	0.0122242	0.012795	0.0128546	0.0142853	0.014024	0.0147516	0.0148479	0.0158752	0.0155895	0.0161834	0.0158974	LDAK-Bolt-SS (BLD-LDAK)
1930	Miserableness	355182	203430	151752	0.088227	0.001857	0.078093	0.001631	0.076877	0.002005	0.00858662	0.00849771	0.00846694	0.00847854	0.0108553	0.0107052	0.0108514	0.0108985	0.0119502	0.011795	0.0116163	0.0115169	LDAK-Lasso-SS (BLD-LDAK)
1940	Irritability	345231	248369	96862	0.091351	0.001908	0.080556	0.001677	0.078821	0.002065	0.009478	0.0093805	0.00994268	0.0101498	0.0116342	0.0114552	0.0122182	0.0122412	0.0125521	0.0123163	0.0126482	0.0126603	LDAK-BayesR-SS (BLD-LDAK)
1950	Sensitivity / hurt feelings	350821	156066	194755	0.089631	0.001887	0.07913	0.001657	0.079463	0.002046	0.0105015	0.0104007	0.0105044	0.0104389	0.0126351	0.0124718	0.012668	0.012741	0.013787	0.0135977	0.0134157	0.0132593	LDAK-Lasso-SS (BLD-LDAK)
1960	Fed-up feelings	353764	210432	143332	0.100578	0.001915	0.089232	0.001693	0.088044	0.002071	0.0114107	0.0112538	0.0116036	0.0119426	0.0141741	0.0139523	0.0141943	0.0146846	0.0150389	0.0148029	0.0144391	0.014237	LDAK-Lasso-SS (BLD-LDAK)
1970	Nervous feelings	351829	268709	83120	0.093694	0.001884	0.082869	0.001659	0.080029	0.002049	0.00928217	0.00917821	0.00944395	0.00945503	0.0118072	0.01159	0.0123414	0.0123432	0.0131777	0.0129266	0.0131251	0.0130483	LDAK-Lasso-SS (BLD-LDAK)
1980	Worrier / anxious feelings	351833	152370	199463	0.106581	0.001937	0.094625	0.001717	0.092407	0.002086	0.0145275	0.0143547	0.0143535	0.0143384	0.0168667	0.0165614	0.0173744	0.017332	0.0186096	0.0183852	0.018055	0.0181137	LDAK-Lasso-SS (BLD-LDAK)
1990	Tense / 'highly strung'	350159	289646	60513	0.076739	0.001822	0.067744	0.00159	0.065966	0.001997	0.00789628	0.0078388	0.00781297	0.00786326	0.00947624	0.00936985	0.0095533	0.0095162	0.0109328	0.0108308	0.0104314	0.0104851	LDAK-Lasso-SS (BLD-LDAK)
2000	Worry too long after embarrassment	346527	181217	165310	0.092742	0.00192	0.08219	0.00169	0.082557	0.002082	0.00841146	0.00829302	0.00828155	0.00837719	0.0106016	0.010395	0.010901	0.0107809	0.0110282	0.0108262	0.0106045	0.0102856	LDAK-Lasso-SS (BLD-LDAK)
20002_1065	Non-cancer illness code, self-reported: hypertension	361141	267581	93560	0.181289	0.002197	0.162188	0.002005	0.157672	0.002319	0.0375313	0.0336521	0.0448033	0.0452758	0.0431659	0.0387905	0.0482685	0.0491274	0.0472515	0.0436906	0.0502033	0.0507623	LDAK-BayesR-SS (BLD-LDAK)
20002_1111	Non-cancer illness code, self-reported: asthma	361141	319207	41934	0.095058	0.001812	0.085059	0.001602	0.07803	0.002016	0.0123352	0.010433	0.017754	0.0189426	0.0146042	0.0120323	0.0190818	0.0199589	0.0194789	0.0171505	0.0212702	0.0209546	LDAK-Bolt-SS (BLD-LDAK)
20002_1226	Non-cancer illness code, self-reported: hypothyroidism/myxoedema	361141	343567	17574	0.089818	0.001755	0.080495	0.001551	0.070367	0.001986	0.0137645	0.0106253	0.0183955	0.0189786	0.0162458	0.0125124	0.0198365	0.0197349	0.0203485	0.0175621	0.0217335	0.0219967	LDAK-BayesR-SS (BLD-LDAK)
20015_irnt	Sitting height	360066	NA	NA	0.482898	0.003287	0.447754	0.003191	0.440442	0.00353	0.149854	0.127806	0.180741	0.185955	0.164954	0.14353	0.183024	0.188117	0.180384	0.161979	0.19082	0.196422	LDAK-BayesR-SS (BLD-LDAK)
20016_irnt	Fluid intelligence score	117131	NA	NA	0.327415	0.005887	0.290266	0.005224	0.288115	0.006346	0.0342161	0.0336671	0.0356217	0.036283	0.0407745	0.0398302	0.0428324	0.0429828	0.0442787	0.0432623	0.0448719	0.0452647	LDAK-BayesR-SS (BLD-LDAK)
20022_irnt	Birth weight	205475	NA	NA	0.181589	0.003318	0.1598	0.002944	0.155363	0.003598	0.0221602	0.020397	0.0312635	0.0312494	0.026957	0.0243872	0.0334005	0.0346749	0.0314842	0.0284607	0.0351188	0.0359872	LDAK-BayesR-SS (BLD-LDAK)
20023_irnt	Mean time to correctly identify matches	358695	NA	NA	0.118461	0.001979	0.104846	0.00176	0.104006	0.002116	0.0139743	0.0137143	0.0144096	0.0144629	0.0173038	0.016888	0.0176443	0.0176443	0.0187052	0.0182191	0.0187652	0.0187517	LDAK-Bolt-SS (BLD-LDAK)
20116_0	Smoking status: Never	359706	164638	195068	0.139338	0.002055	0.123948	0.001847	0.123657	0.002177	0.01874	0.018259	0.0193714	0.0193569	0.0223395	0.0216964	0.0226466	0.0229201	0.0244841	0.0238533	0.0238458	0.0236898	LDAK-Lasso-SS (BLD-LDAK)
20127_irnt	Neuroticism score	293006	NA	NA	0.159323	0.002467	0.141178	0.002207	0.139323	0.002622	0.0172823	0.0169302	0.0187323	0.0191789	0.0211031	0.0205168	0.0219775	0.0219315	0.0236824	0.0230247	0.0233118	0.0234975	LDAK-Lasso-SS (BLD-LDAK)
20128	Number of fluid intelligence questions attempted within time limit	117131	NA	NA	0.129284	0.004976	0.117018	0.004287	0.111333	0.005602	0.00902918	0.00900373	0.00874543	0.00872599	0.0117012	0.0116634	0.0112948	0.0112948	0.0118233	0.0117378	0.0113284	0.0113284	LDAK-Lasso-SS (BLD-LDAK)
20150_irnt	Forced expiratory volume in 1-second (FEV1), Best measure	272338	NA	NA	0.315373	0.003183	0.284037	0.00296	0.275757	0.003355	0.062608	0.0582575	0.070631	0.0716874	0.0708465	0.0656789	0.0752191	0.0779264	0.0789498	0.074984	0.0789554	0.082435	LDAK-BayesR-SS (BLD-LDAK)
20151_irnt	Forced vital capacity (FVC), Best measure	272338	NA	NA	0.356109	0.003339	0.322107	0.003128	0.315565	0.003525	0.0782707	0.0719559	0.0864125	0.0899844	0.0881722	0.0809044	0.0913248	0.0957234	0.0985087	0.0926259	0.0973977	0.1013	LDAK-BayesR-SS (BLD-LDAK)
20153_irnt	Forced expiratory volume in 1-second (FEV1), predicted	117241	NA	NA	0.67455	0.007149	0.606303	0.006618	0.582305	0.007616	0.133121	0.112883	0.174122	0.179046	0.154793	0.130566	0.180369	0.189447	0.177033	0.156334	0.193894	0.19933	LDAK-BayesR-SS (BLD-LDAK)
20154_irnt	Forced expiratory volume in 1-second (FEV1), predicted percentage	117241	NA	NA	0.313715	0.005769	0.27596	0.005105	0.260315	0.006227	0.0266147	0.02553	0.0315215	0.0347625	0.0330709	0.0312929	0.0383698	0.0382152	0.041272	0.0392729	0.0428643	0.0423557	LDAK-Bolt-SS (BLD-LDAK)
20160	Ever smoked	359751	141560	218191	0.106451	0.001922	0.09445	0.001706	0.0945	0.002059	0.0126729	0.012369	0.013446	0.0135632	0.0157021	0.0152281	0.0160757	0.0161077	0.0176361	0.0171047	0.0171311	0.0172119	LDAK-Lasso-SS (BLD-LDAK)
2080	Frequency of tiredness / lethargy in last 2 weeks	350580	NA	NA	0.085759	0.001871	0.075633	0.001642	0.075022	0.002038	0.00885443	0.00877407	0.0090062	0.00904344	0.0107265	0.0105989	0.0109874	0.0108939	0.0117686	0.0116126	0.0117412	0.011645	LDAK-Lasso-SS (BLD-LDAK)
2090	Seen doctor (GP) for nerves, anxiety, tension or depression	358693	235165	123528	0.086196	0.001845	0.076303	0.001622	0.078102	0.001998	0.0114921	0.0113849	0.0116873	0.0116951	0.0134625	0.0132929	0.0137021	0.0136623	0.0144586	0.0142533	0.0144543	0.0144803	LDAK-BayesR-SS (BLD-LDAK)
21001_irnt	Body mass index (BMI)	359983	NA	NA	0.340524	0.002794	0.310111	0.002647	0.305468	0.002894	0.0872304	0.0823019	0.0874846	0.0911237	0.0996198	0.0945575	0.0968193	0.0997391	0.10513	0.10173	0.100676	0.101346	LDAK-Lasso-SS (BLD-LDAK)
21002_irnt	Weight	360116	NA	NA	0.362878	0.002866	0.33165	0.002728	0.325102	0.002985	0.0938234	0.0870811	0.0999394	0.103196	0.10667	0.0994191	0.105975	0.110976	0.115225	0.109282	0.113279	0.115029	LDAK-Lasso-SS (BLD-LDAK)
2139_irnt	Age first had sexual intercourse	317694	NA	NA	0.219565	0.002567	0.195957	0.002346	0.195901	-9999	0.0358485	0.0348058	0.0367002	0.0387661	0.0421366	0.0408032	0.041864	0.0424076	0.0444147	0.043065	0.0431983	0.0410613	LDAK-Lasso-SS (BLD-LDAK)
2149	Lifetime number of sexual partners	296609	NA	NA	0.116752	0.002279	0.103221	0.002009	0.102321	0.002458	0.0127335	0.0125648	0.012833	0.0128238	0.0150902	0.0148279	0.0151664	0.0151664	0.0163239	0.0159974	0.0159572	0.0159666	LDAK-Lasso-SS (BLD-LDAK)
2178	Overall health rating	359681	NA	NA	0.142634	0.002072	0.126352	0.001862	0.127373	0.002207	0.02093	0.0206043	0.020873	0.0214916	0.0244575	0.0239259	0.0243688	0.0244897	0.0258271	0.0253962	0.0250004	0.0243694	LDAK-Lasso-SS (BLD-LDAK)
2188	Long-standing illness, disability or infirmity	352798	238000	114798	0.078866	0.001821	0.070148	0.001594	0.069001	0.002002	0.00866742	0.00862892	0.00834208	0.00820256	0.010119	0.010085	0.00969102	0.00961243	0.0104232	0.0103551	0.00991956	0.0098111	LDAK-Lasso-SS (BLD-LDAK)
22126	Doctor diagnosed hayfever or allergic rhinitis	91787	70883	20904	0.134115	0.006061	0.117655	0.005199	0.104645	0.007017	0.00461041	0.0044333	0.00857883	0.0100665	0.00547363	0.00514835	0.0100962	0.0110454	0.0109788	0.00985751	0.0119509	0.0107977	LDAK-Bolt-SS (BLD-LDAK)
22127	Doctor diagnosed asthma	91787	80070	11717	0.11267	0.005845	0.099903	0.005015	0.089647	0.006944	0.00195912	0.00186115	0.00530508	0.00613371	0.00276771	0.00257181	0.00651636	0.00690511	0.00768059	0.00693539	0.00909277	0.0103846	LDAK-BayesR-SS (BLD-LDAK)
2217_irnt	Age started wearing glasses or contact lenses	310992	NA	NA	0.109361	0.00217	0.096597	0.00191	0.097575	0.002346	0.0154269	0.0144036	0.0176903	0.0182734	0.0181258	0.0168405	0.0196283	0.02021	0.0196263	0.018383	0.0201399	0.0208508	LDAK-BayesR-SS (BLD-LDAK)
2237	Plays computer games	360817	NA	NA	0.107292	0.001919	0.095335	0.001704	0.094617	0.002059	0.0164347	0.016232	0.0168405	0.0168966	0.0184015	0.0181107	0.0187096	0.0188192	0.0192732	0.0189701	0.0192016	0.0191997	LDAK-Lasso-SS (BLD-LDAK)
22501_irnt	Year ended full time education	91777	NA	NA	0.231674	0.006768	0.202477	0.005855	0.214096	0.007483	0.0130099	0.01294	0.0128571	0.0128437	0.0163556	0.016216	0.0159628	0.0161178	0.0178153	0.0176752	0.0167169	0.0165876	LDAK-Lasso-SS (BLD-LDAK)
22506_114	Tobacco smoking: Never smoked	91353	36833	54520	0.141993	0.006379	0.127921	0.005453	0.13284	0.007103	0.0115451	0.0115232	0.0115545	0.0117256	0.0150256	0.0149852	0.0151859	0.0152809	0.0136292	0.0133412	0.0135806	0.013562	LDAK-BayesR-SS (LDAK-Thin)
2267	Use of sun/uv protection	358559	NA	NA	0.091995	0.00183	0.0809	0.001609	0.078183	0.002006	0.0147649	0.0110099	0.0160136	0.0174628	0.0159967	0.0128389	0.0179198	0.0187337	0.017042	0.0137178	0.0178482	0.0180682	LDAK-BayesR-SS (LDAK-Thin)
23098_irnt	Weight	354838	NA	NA	0.363182	0.002889	0.331738	0.002749	0.324996	0.00301	0.0915147	0.0848673	0.100609	0.102703	0.104042	0.0969226	0.106873	0.110782	0.111623	0.105488	0.111717	0.114746	LDAK-BayesR-SS (BLD-LDAK)
23099_irnt	Body fat percentage	354628	NA	NA	0.315529	0.00273	0.286537	0.002574	0.282625	0.002831	0.0743833	0.0709242	0.0758314	0.0789368	0.0854358	0.0815291	0.0834632	0.0873498	0.0901399	0.0869283	0.0868051	0.0886711	LDAK-Lasso-SS (BLD-LDAK)
23100_irnt	Whole body fat mass	354244	NA	NA	0.326844	0.002769	0.297246	0.002615	0.291957	0.00287	0.0800901	0.0758198	0.0823305	0.0845321	0.0911533	0.086788	0.0901777	0.09305	0.0966812	0.0931586	0.0952432	0.0955756	LDAK-Lasso-SS (BLD-LDAK)
23101_irnt	Whole body fat-free mass	354808	NA	NA	0.421049	0.003094	0.386988	0.002972	0.380734	0.00327	0.125216	0.112838	0.140023	0.145141	0.141021	0.128282	0.147289	0.151624	0.152574	0.141957	0.153161	0.157093	LDAK-BayesR-SS (BLD-LDAK)
23102_irnt	Whole body water mass	354834	NA	NA	0.420446	0.003092	0.3864	0.00297	0.380174	0.003267	0.124671	0.111728	0.141359	0.146022	0.138446	0.12554	0.14705	0.151688	0.150223	0.13939	0.152779	0.156771	LDAK-BayesR-SS (BLD-LDAK)
23104_irnt	Body mass index (BMI)	354831	NA	NA	0.340503	0.002815	0.309953	0.002665	0.304917	0.002916	0.0808794	0.0756773	0.0851461	0.0892241	0.0939177	0.08825	0.0940538	0.0974295	0.09864	0.0941532	0.0970684	0.0988857	LDAK-BayesR-SS (BLD-LDAK)
23105_irnt	Basal metabolic rate	354825	NA	NA	0.410053	0.003054	0.376461	0.002929	0.369859	0.003215	0.112212	0.101706	0.123578	0.128125	0.126725	0.116256	0.130917	0.134544	0.136456	0.128019	0.135869	0.139755	LDAK-BayesR-SS (BLD-LDAK)
23106_irnt	Impedance of whole body	354795	NA	NA	0.359979	0.002881	0.328276	0.002738	0.325135	0.003018	0.0965699	0.0890879	0.10425	0.106873	0.110112	0.101952	0.111569	0.115112	0.118682	0.111792	0.118654	0.119215	LDAK-BayesR-SS (BLD-LDAK)
23107_irnt	Impedance of leg (right)	354817	NA	NA	0.338048	0.002804	0.307341	0.002654	0.304606	0.002938	0.0873941	0.0800913	0.0967764	0.100926	0.0994627	0.0915662	0.103685	0.107296	0.107955	0.101491	0.109215	0.110766	LDAK-BayesR-SS (BLD-LDAK)
23108_irnt	Impedance of leg (left)	354811	NA	NA	0.336974	0.0028	0.306402	0.002651	0.30341	0.002932	0.0847776	0.0779582	0.0916842	0.0948529	0.0971182	0.0898662	0.0975169	0.102607	0.105691	0.0998977	0.105023	0.106436	LDAK-BayesR-SS (BLD-LDAK)
23109_irnt	Impedance of arm (right)	354792	NA	NA	0.331296	0.002779	0.301543	0.002626	0.29745	0.002905	0.0788183	0.0716917	0.0905288	0.0918945	0.0916	0.0840698	0.0957234	0.0999369	0.0999938	0.0935797	0.100825	0.103707	LDAK-BayesR-SS (BLD-LDAK)
23110_irnt	Impedance of arm (left)	354807	NA	NA	0.33257	0.002785	0.302595	0.002633	0.299218	0.002911	0.0832634	0.076857	0.0898633	0.093543	0.095604	0.0890951	0.0971164	0.10123	0.103589	0.0984303	0.102207	0.106003	LDAK-BayesR-SS (BLD-LDAK)
23111_irnt	Leg fat percentage (right)	354811	NA	NA	0.308281	0.002705	0.279489	0.002546	0.276642	0.002804	0.070083	0.0671981	0.0708449	0.0740025	0.0794845	0.0763113	0.0777099	0.0805169	0.0842944	0.0817502	0.0812797	0.0823644	LDAK-Lasso-SS (BLD-LDAK)
23112_irnt	Leg fat mass (right)	354807	NA	NA	0.319482	0.002741	0.29011	0.002585	0.285249	0.00284	0.0702499	0.0663959	0.0738307	0.0759465	0.0807208	0.0767556	0.0795612	0.0827149	0.0853394	0.0821361	0.0828271	0.0845053	LDAK-Lasso-SS (BLD-LDAK)
23113_irnt	Leg fat-free mass (right)	354798	NA	NA	0.392868	0.002994	0.359888	0.002863	0.353656	0.003151	0.103018	0.0935662	0.115348	0.120111	0.117141	0.107728	0.121272	0.125753	0.127946	0.119768	0.127588	0.131396	LDAK-BayesR-SS (BLD-LDAK)
23114_irnt	Leg predicted mass (right)	354798	NA	NA	0.392429	0.002993	0.359478	0.002862	0.353243	0.003149	0.105654	0.0965942	0.118253	0.121776	0.120026	0.110637	0.124808	0.128218	0.130821	0.123343	0.130562	0.132956	LDAK-BayesR-SS (BLD-LDAK)
23115_irnt	Leg fat percentage (left)	354791	NA	NA	0.309127	0.002709	0.280304	0.002549	0.27752	0.002809	0.0739465	0.0707172	0.0760491	0.0791764	0.0835141	0.0799153	0.0822852	0.0858056	0.0875272	0.084812	0.0849845	0.0867815	LDAK-Lasso-SS (BLD-LDAK)
23116_irnt	Leg fat mass (left)	354788	NA	NA	0.320895	0.002746	0.291507	0.00259	0.286709	0.002845	0.074886	0.0704499	0.0789627	0.0816113	0.0870681	0.0819059	0.0861951	0.0905288	0.0917678	0.0877161	0.0892743	0.0922507	LDAK-BayesR-SS (BLD-LDAK)
23117_irnt	Leg fat-free mass (left)	354771	NA	NA	0.390123	0.002984	0.357304	0.002853	0.350879	0.003136	0.106054	0.096247	0.1175	0.122982	0.120118	0.109931	0.123535	0.129844	0.130198	0.121465	0.130382	0.135324	LDAK-BayesR-SS (BLD-LDAK)
23118_irnt	Leg predicted mass (left)	354766	NA	NA	0.38937	0.002982	0.35658	0.00285	0.350149	0.003133	0.107525	0.0980185	0.119729	0.123805	0.121294	0.111648	0.126136	0.130093	0.130989	0.123203	0.132197	0.13561	LDAK-BayesR-SS (BLD-LDAK)
23119_irnt	Arm fat percentage (right)	354760	NA	NA	0.306207	0.002693	0.27787	0.002534	0.273035	0.002792	0.0701222	0.0666641	0.0726987	0.0742437	0.0808822	0.0772979	0.0800222	0.0820588	0.0860014	0.0830126	0.083573	0.0842091	LDAK-Lasso-SS (BLD-LDAK)
23120_irnt	Arm fat mass (right)	354736	NA	NA	0.316905	0.002729	0.287931	0.002573	0.282197	0.002828	0.0755238	0.0706278	0.0793087	0.0823707	0.0873398	0.0819305	0.0859176	0.0907359	0.0929902	0.0883605	0.0915571	0.0928488	LDAK-Lasso-SS (BLD-LDAK)
23121_irnt	Arm fat-free mass (right)	354732	NA	NA	0.380957	0.002951	0.348659	0.002817	0.341971	0.003102	0.102572	0.0924993	0.114725	0.118413	0.11641	0.106343	0.122015	0.125223	0.126179	0.118071	0.127351	0.128971	LDAK-BayesR-SS (BLD-LDAK)
23122_irnt	Arm predicted mass (right)	354726	NA	NA	0.380089	0.002947	0.34791	0.002813	0.341005	0.003098	0.106771	0.0970497	0.117207	0.120391	0.11985	0.110006	0.122556	0.127939	0.129822	0.122235	0.129628	0.132173	LDAK-BayesR-SS (BLD-LDAK)
23123_irnt	Arm fat percentage (left)	354707	NA	NA	0.307505	0.002697	0.279056	0.002538	0.274025	0.002797	0.0724137	0.0685775	0.0755904	0.0784779	0.0815011	0.0773602	0.0810552	0.0842619	0.0860577	0.0824907	0.0849664	0.0863102	LDAK-BayesR-SS (BLD-LDAK)
23124_irnt	Arm fat mass (left)	354673	NA	NA	0.316876	0.002729	0.287879	0.002573	0.282286	0.002829	0.0710105	0.0665449	0.0771973	0.0793633	0.080868	0.0761291	0.0823512	0.0856856	0.0879217	0.0838103	0.0872399	0.0895943	LDAK-BayesR-SS (BLD-LDAK)
23125_irnt	Arm fat-free mass (left)	354668	NA	NA	0.378935	0.002944	0.346712	0.00281	0.340257	0.003094	0.096314	0.0878583	0.107348	0.110182	0.108769	0.0998737	0.112733	0.116025	0.118782	0.111362	0.117065	0.120651	LDAK-BayesR-SS (BLD-LDAK)
23126_irnt	Arm predicted mass (left)	354653	NA	NA	0.377907	0.002941	0.34572	0.002806	0.339108	0.003089	0.104054	0.0952679	0.116611	0.119252	0.117042	0.107703	0.121884	0.125101	0.126375	0.118928	0.126619	0.129942	LDAK-BayesR-SS (BLD-LDAK)
23127_irnt	Trunk fat percentage	354619	NA	NA	0.302006	0.00268	0.273992	0.00252	0.269933	0.002786	0.0661395	0.0631291	0.06811	0.0701863	0.0766238	0.0732438	0.0755744	0.0782824	0.0819316	0.0790774	0.0796154	0.0814726	LDAK-Lasso-SS (BLD-LDAK)
23128_irnt	Trunk fat mass	354597	NA	NA	0.325067	0.00276	0.295758	0.002607	0.290214	0.002865	0.0740373	0.0693264	0.0771328	0.0804777	0.0850329	0.0798972	0.0843635	0.0878186	0.0904355	0.0861205	0.0875491	0.0896937	LDAK-Lasso-SS (BLD-LDAK)
23129_irnt	Trunk fat-free mass	354530	NA	NA	0.418046	0.003084	0.384168	0.002962	0.377676	0.003269	0.116991	0.104447	0.133383	0.137674	0.130665	0.1184	0.139245	0.143683	0.143277	0.133427	0.146239	0.148779	LDAK-BayesR-SS (BLD-LDAK)
23130_irnt	Trunk predicted mass	354494	NA	NA	0.416012	0.003077	0.38221	0.002954	0.375753	0.003261	0.12315	0.109523	0.140908	0.146035	0.137279	0.123644	0.14653	0.151606	0.150658	0.139611	0.154275	0.157646	LDAK-BayesR-SS (BLD-LDAK)
2316	Wheeze or whistling in the chest in last year	354523	280695	73828	0.092588	0.001867	0.081919	0.001644	0.079007	0.002034	0.0111108	0.0108279	0.0117092	0.0116608	0.012426	0.0119351	0.0130158	0.013236	0.0139814	0.0134725	0.0140321	0.0134883	LDAK-Bolt-SS (BLD-LDAK)
2754_irnt	Age at first live birth	131987	NA	NA	0.262552	0.005132	0.232495	0.004531	0.23851	0.003281	0.0252734	0.0250646	0.0249902	0.0250633	0.0303258	0.0300287	0.0300163	0.0299328	0.0317007	0.0314782	0.0306723	0.0304635	LDAK-Lasso-SS (BLD-LDAK)
2764_irnt	Age at last live birth	131806	NA	NA	0.142104	0.004613	0.126242	0.003978	0.128305	0.005128	0.00902861	0.0090269	0.00774699	0.00701189	0.0109042	0.0108654	0.00964304	0.00987003	0.0103983	0.0103736	0.00938457	0.00962126	LDAK-Lasso-SS (LDAK-Thin)
30000_irnt	White blood cell (leukocyte) count	350470	NA	NA	0.285962	0.002608	0.259715	0.002442	0.25343	0.002833	0.0716478	0.0595882	0.0876551	0.0905691	0.0800794	0.0681064	0.0914252	0.0945476	0.0946738	0.084331	0.0977513	0.100302	LDAK-BayesR-SS (BLD-LDAK)
30010_irnt	Red blood cell (erythrocyte) count	350475	NA	NA	0.333506	0.00278	0.305458	0.002636	0.291519	0.003007	0.112531	0.0927044	0.136308	0.139723	0.122099	0.103387	0.139552	0.14444	0.138293	0.127011	0.147184	0.150458	LDAK-BayesR-SS (BLD-LDAK)
30020_irnt	Haemoglobin concentration	350474	NA	NA	0.256748	0.002499	0.233714	0.002327	0.220415	0.002687	0.0657543	0.0519835	0.0836731	0.0843798	0.0725166	0.0589528	0.0851181	0.0878571	0.0837223	0.0728055	0.0907636	0.0929061	LDAK-BayesR-SS (BLD-LDAK)
30030_irnt	Haematocrit percentage	350475	NA	NA	0.24525	0.002466	0.222125	0.002291	0.211469	0.002669	0.0653462	0.0525583	0.0776196	0.079638	0.0727478	0.0602001	0.080831	0.0826471	0.0820782	0.0726745	0.0853902	0.0882904	LDAK-BayesR-SS (BLD-LDAK)
30040_irnt	Mean corpuscular volume	350473	NA	NA	0.370404	0.002885	0.341405	0.00275	0.32191	0.003217	0.133291	0.0985809	0.18092	0.183577	0.143291	0.112582	0.180896	0.18609	0.167179	0.146599	0.187465	0.190168	LDAK-BayesR-SS (BLD-LDAK)
30050_irnt	Mean corpuscular haemoglobin	350472	NA	NA	0.36048	0.002832	0.333127	0.002699	0.306324	0.003141	0.12053	0.0869642	0.17111	0.173616	0.128194	0.0988134	0.170842	0.173964	0.155857	0.131361	0.174366	0.178477	LDAK-BayesR-SS (BLD-LDAK)
30060_irnt	Mean corpuscular haemoglobin concentration	350468	NA	NA	0.10256	0.001867	0.090691	0.001653	0.077436	0.002077	0.017415	0.010621	0.0265563	0.0285178	0.0194399	0.0118455	0.0269636	0.0287221	0.026186	0.0199702	0.0299653	0.0306219	LDAK-BayesR-SS (BLD-LDAK)
30070_irnt	Red blood cell (erythrocyte) distribution width	350473	NA	NA	0.293961	0.002596	0.267268	0.002433	0.245875	0.002841	0.0929012	0.0633041	0.126545	0.131398	0.101786	0.0729227	0.127141	0.132509	0.120998	0.0990462	0.133218	0.136425	LDAK-BayesR-SS (BLD-LDAK)
30080_irnt	Platelet count	350474	NA	NA	0.414386	0.003066	0.382252	0.002939	0.36791	0.003407	0.154011	0.113353	0.202431	0.206416	0.166013	0.128426	0.202023	0.209747	0.185688	0.162803	0.20839	0.214481	LDAK-BayesR-SS (BLD-LDAK)
30090_irnt	Platelet crit	350471	NA	NA	0.36471	0.002903	0.335789	0.002768	0.325468	0.003178	0.127493	0.0927196	0.164452	0.168005	0.139558	0.106254	0.164571	0.170551	0.157474	0.133622	0.173983	0.176098	LDAK-BayesR-SS (BLD-LDAK)
30100_irnt	Mean platelet (thrombocyte) volume	350470	NA	NA	0.52557	0.003451	0.487303	0.00335	0.478475	0.003645	0.198825	0.146429	0.31209	0.321113	0.2133	0.167315	0.310306	0.32136	0.24511	0.226096	0.319063	0.325212	LDAK-BayesR-SS (BLD-LDAK)
30120_irnt	Lymphocyte count	349856	NA	NA	0.293183	0.002636	0.267347	0.002474	0.261887	0.002922	0.0736444	0.0598849	0.0947396	0.0978138	0.0833269	0.0692169	0.0978313	0.101694	0.0986582	0.0889793	0.103352	0.106152	LDAK-BayesR-SS (BLD-LDAK)
30130_irnt	Monocyte count	349856	NA	NA	0.32246	0.002771	0.294455	0.002612	0.289791	0.003007	0.110667	0.0746497	0.146377	0.15043	0.119463	0.086265	0.147314	0.153678	0.134012	0.107638	0.152083	0.157522	LDAK-BayesR-SS (BLD-LDAK)
30140_irnt	Neutrophill count	349856	NA	NA	0.254168	0.002494	0.229113	0.002315	0.22238	0.002702	0.0691816	0.0538314	0.085743	0.0885699	0.0754584	0.0605618	0.0878411	0.091749	0.0893735	0.0756426	0.094715	0.0980066	LDAK-BayesR-SS (BLD-LDAK)
30150	Eosinophill count	349856	NA	NA	0.259684	0.002509	0.23502	0.002338	0.232062	0.002835	0.0664093	0.0490454	0.0899676	0.0926393	0.0749812	0.0572076	0.0922094	0.096167	0.0894806	0.0761032	0.0969681	0.0995851	LDAK-BayesR-SS (BLD-LDAK)
30180_irnt	Lymphocyte percentage	349861	NA	NA	0.242238	0.002457	0.218083	0.002276	0.212205	0.002686	0.0577422	0.0449631	0.0796086	0.082512	0.0661431	0.0525789	0.0821327	0.0860701	0.0819935	0.0713478	0.0883588	0.0916878	LDAK-BayesR-SS (BLD-LDAK)
30190_irnt	Monocyte percentage	349861	NA	NA	0.293845	0.002657	0.267213	0.002492	0.262017	0.002932	0.105121	0.0696327	0.143818	0.144992	0.113272	0.0792591	0.14509	0.147354	0.125095	0.101445	0.147765	0.148718	LDAK-BayesR-SS (BLD-LDAK)
30200_irnt	Neutrophill percentage	349861	NA	NA	0.225858	0.002392	0.202782	0.002206	0.196146	0.002611	0.054554	0.0426637	0.0738383	0.0756916	0.0629182	0.0505247	0.0763433	0.0775973	0.0777456	0.0686168	0.083178	0.0847444	LDAK-BayesR-SS (BLD-LDAK)
30210_irnt	Eosinophill percentage	349861	NA	NA	0.293458	0.002634	0.266706	0.002474	0.265831	0.003029	0.093238	0.0686419	0.120276	0.122591	0.10344	0.0792738	0.122229	0.126853	0.120256	0.103677	0.128196	0.130121	LDAK-BayesR-SS (BLD-LDAK)
30240_irnt	Reticulocyte percentage	344728	NA	NA	0.293773	0.002651	0.266014	0.002488	0.25411	0.002855	0.085482	0.0622737	0.110704	0.113922	0.092925	0.0704653	0.112377	0.116257	0.109047	0.0887182	0.11755	0.121015	LDAK-BayesR-SS (BLD-LDAK)
30250_irnt	Reticulocyte count	344729	NA	NA	0.298489	0.002672	0.270572	0.00251	0.259666	0.002878	0.0911714	0.0685246	0.112917	0.117946	0.0986927	0.0765231	0.115559	0.119418	0.115846	0.0959364	0.125039	0.127124	LDAK-BayesR-SS (BLD-LDAK)
30260_irnt	Mean reticulocyte volume	344728	NA	NA	0.309461	0.002711	0.280621	0.002548	0.268458	0.002971	0.107505	0.0685267	0.14317	0.14926	0.115564	0.0782768	0.144881	0.150048	0.13466	0.109189	0.152439	0.153573	LDAK-BayesR-SS (BLD-LDAK)
30270_irnt	Mean sphered cell volume	344729	NA	NA	0.317076	0.002745	0.287787	0.002586	0.276608	0.003	0.104808	0.0729481	0.141535	0.146515	0.115334	0.0814429	0.142336	0.148531	0.135153	0.111736	0.147883	0.151235	LDAK-BayesR-SS (BLD-LDAK)
30280_irnt	Immature reticulocyte fraction	344728	NA	NA	0.222623	0.002399	0.199732	0.002212	0.189595	0.002555	0.0599491	0.0420861	0.0753612	0.0792636	0.0662476	0.0478043	0.0780146	0.0820295	0.0749517	0.0606952	0.0816439	0.0860466	LDAK-BayesR-SS (BLD-LDAK)
30290_irnt	High light scatter reticulocyte percentage	344729	NA	NA	0.311003	0.002717	0.282315	0.002558	0.269942	0.002905	0.0938448	0.0717667	0.119218	0.123578	0.101534	0.0802872	0.121446	0.126038	0.115408	0.0972118	0.126643	0.129696	LDAK-BayesR-SS (BLD-LDAK)
30300_irnt	High light scatter reticulocyte count	344729	NA	NA	0.312326	0.002724	0.283724	0.002564	0.271916	0.002913	0.0902408	0.0694897	0.112795	0.117575	0.096922	0.0770196	0.114097	0.120068	0.111124	0.0948147	0.121079	0.124239	LDAK-BayesR-SS (BLD-LDAK)
30510_irnt	Creatinine (enzymatic) in urine	350812	NA	NA	0.09351	0.0019	0.0829	0.001675	0.081775	0.002058	0.00684508	0.00671269	0.00702529	0.00727882	0.00939213	0.00917707	0.00970245	0.00970934	0.0104538	0.0102338	0.0101381	0.00997422	LDAK-Lasso-SS (BLD-LDAK)
30530_irnt	Sodium in urine	350061	NA	NA	0.104844	0.001952	0.092627	0.001727	0.09126	0.002108	0.0121491	0.0119841	0.011907	0.0119183	0.0148369	0.0146294	0.0142561	0.0142623	0.0157769	0.0155953	0.0150234	0.0148779	LDAK-Lasso-SS (BLD-LDAK)
3062_irnt	Forced vital capacity (FVC)	329404	NA	NA	0.312753	0.002828	0.283888	0.00266	0.278883	0.002986	0.0719742	0.0661637	0.0797097	0.0829688	0.0807611	0.0745197	0.0846059	0.0884955	0.0907853	0.0860501	0.0892785	0.0934066	LDAK-BayesR-SS (BLD-LDAK)
3063_irnt	Forced expiratory volume in 1-second (FEV1)	329404	NA	NA	0.279685	0.002702	0.252801	0.002524	0.245945	0.002846	0.0522845	0.0486988	0.0573665	0.0590777	0.0588965	0.0547822	0.060931	0.0638068	0.0668791	0.0635297	0.0664242	0.0678774	LDAK-BayesR-SS (BLD-LDAK)
3064_irnt	Peak expiratory flow (PEF)	329404	NA	NA	0.158065	0.002241	0.140601	0.002021	0.135066	0.002386	0.0247851	0.0238023	0.0273486	0.0280134	0.0290191	0.0277849	0.0297597	0.0303742	0.032282	0.0311579	0.0321338	0.0319587	LDAK-Lasso-SS (BLD-LDAK)
3143_irnt	Ankle spacing width	206589	NA	NA	0.438519	0.004305	0.395418	0.00401	0.389591	0.0045	0.106592	0.0917848	0.127693	0.133706	0.120412	0.104374	0.134643	0.138324	0.131629	0.11758	0.141192	0.144248	LDAK-BayesR-SS (BLD-LDAK)
3144_irnt	Heel Broadband ultrasound attenuation, direct entry	206576	NA	NA	0.400561	0.004155	0.358476	0.003834	0.343574	0.004356	0.0926101	0.0672878	0.124094	0.12745	0.103385	0.0775767	0.125717	0.131567	0.113129	0.0902792	0.129439	0.134543	LDAK-BayesR-SS (BLD-LDAK)
3147_irnt	Heel quantitative ultrasound index (QUI), direct entry	206589	NA	NA	0.441242	0.004313	0.396146	0.004004	0.38198	0.004492	0.126399	0.0899334	0.15943	0.165922	0.137648	0.101986	0.163727	0.171168	0.153777	0.121258	0.167807	0.172491	LDAK-BayesR-SS (BLD-LDAK)
3148_irnt	Heel bone mineral density (BMD)	206496	NA	NA	0.443339	0.004322	0.398104	0.004014	0.384001	0.004511	0.120442	0.088742	0.157994	0.161197	0.133557	0.102715	0.162088	0.168281	0.147352	0.118346	0.166719	0.169895	LDAK-BayesR-SS (BLD-LDAK)
3581_irnt	Age at menopause (last menstrual period)	111593	NA	NA	0.210114	0.005465	0.182241	0.004738	0.164872	0.006149	0.0343283	0.0218244	0.0541879	0.0572841	0.0353876	0.0245386	0.0552363	0.0580824	0.0498616	0.03414	0.0598096	0.0606302	LDAK-BayesR-SS (BLD-LDAK)
3761_irnt	Age hay fever, rhinitis or eczema diagnosed	72232	NA	NA	0.18472	0.007876	0.160391	0.006754	0.151825	0.009043	0.0207426	0.0201024	0.0261718	0.0194837	0.0230636	0.0222815	0.0281005	0.0248223	0.0344767	0.0324284	0.0328661	0.0350311	LDAK-BayesR-SS (BLD-LDAK)
399_irnt	Number of incorrect matches in round	360686	NA	NA	0.075064	0.001784	0.06611	0.001558	0.066035	0.001947	0.00850084	0.00843348	0.00847173	0.00847173	0.0100004	0.00986307	0.0102224	0.0101931	0.0108158	0.0106049	0.0108852	0.0109148	LDAK-BayesR-SS (BLD-LDAK)
400_irnt	Time to complete round	354739	NA	NA	0.122418	0.001999	0.108563	0.001785	0.106852	0.002141	0.0164624	0.0162055	0.0165266	0.0166784	0.0195077	0.0191266	0.0194123	0.0194257	0.0203379	0.0199301	0.0199352	0.0200525	LDAK-Lasso-SS (BLD-LDAK)
404_irnt	Duration to first press of snap-button in each round	358500	NA	NA	0.12017	0.001988	0.106243	0.001768	0.106248	0.002126	0.0162848	0.015954	0.0175022	0.0178701	0.0202607	0.0197973	0.0212087	0.0209537	0.0215896	0.0211089	0.0217964	0.0217156	LDAK-Bolt-SS (BLD-LDAK)
4079_irnt	Diastolic blood pressure, automated reading	340162	NA	NA	0.203306	0.002373	0.181893	0.002171	0.177777	0.002506	0.0375805	0.0349342	0.0419005	0.043239	0.0443267	0.0411043	0.0462844	0.0474835	0.0492494	0.0465765	0.0495178	0.0503872	LDAK-BayesR-SS (BLD-LDAK)
4080_irnt	Systolic blood pressure, automated reading	340159	NA	NA	0.218289	0.002437	0.1955	0.002239	0.192278	0.002563	0.0441534	0.0403407	0.0499455	0.0508981	0.0512515	0.0468662	0.0542578	0.0555267	0.0553308	0.0513412	0.0562472	0.0574633	LDAK-BayesR-SS (BLD-LDAK)
4100_irnt	Ankle spacing width (left)	114630	NA	NA	0.453411	0.006454	0.402778	0.005827	0.39275	0.006864	0.0672339	0.0596273	0.0828357	0.0863255	0.0799679	0.0702181	0.0903183	0.0928013	0.0913805	0.0835285	0.0946522	0.0970933	LDAK-BayesR-SS (BLD-LDAK)
4101_irnt	Heel broadband ultrasound attenuation (left)	114625	NA	NA	0.400881	0.006245	0.355332	0.005577	0.336235	0.006655	0.0786629	0.0549706	0.112643	0.117649	0.0912578	0.0655539	0.118906	0.123063	0.101428	0.0808339	0.119159	0.1262	LDAK-BayesR-SS (BLD-LDAK)
4104_irnt	Heel quantitative ultrasound index (QUI), direct entry (left)	114630	NA	NA	0.44418	0.006422	0.394411	0.005769	0.374296	0.006814	0.0779778	0.0545208	0.131027	0.139723	0.0986023	0.0677472	0.135317	0.141681	0.109878	0.0818315	0.135779	0.140209	LDAK-BayesR-SS (LDAK-Thin)
4105_irnt	Heel bone mineral density (BMD) (left)	114561	NA	NA	0.447071	0.006436	0.397181	0.005783	0.376855	0.006827	0.0902636	0.0629493	0.136548	0.143368	0.106571	0.0728611	0.141246	0.145153	0.118595	0.0890897	0.141268	0.148781	LDAK-BayesR-SS (BLD-LDAK)
4106_irnt	Heel bone mineral density (BMD) T-score, automated (left)	114630	NA	NA	0.44418	0.006422	0.394411	0.005769	0.374294	0.006814	0.0836106	0.0596307	0.126515	0.132415	0.104772	0.0740286	0.134416	0.136913	0.112293	0.0894943	0.136036	0.137689	LDAK-BayesR-SS (BLD-LDAK)
4119_irnt	Ankle spacing width (right)	114614	NA	NA	0.451374	0.006456	0.400118	0.005822	0.392762	0.006872	0.0735473	0.0655053	0.0902384	0.0930085	0.0861939	0.076037	0.0998686	0.100523	0.0974345	0.0877759	0.106139	0.106693	LDAK-BayesR-SS (BLD-LDAK)
4120_irnt	Heel broadband ultrasound attenuation (right)	114609	NA	NA	0.40109	0.006251	0.355023	0.005581	0.336297	0.006641	0.0654014	0.0457703	0.10764	0.111885	0.0816628	0.0565679	0.111348	0.114383	0.095999	0.0730578	0.116088	0.119623	LDAK-BayesR-SS (BLD-LDAK)
4123_irnt	Heel quantitative ultrasound index (QUI), direct entry (right)	114614	NA	NA	0.447243	0.006431	0.396521	0.005778	0.374014	0.006798	0.0808885	0.0535543	0.127368	0.129692	0.096861	0.0637603	0.130702	0.133333	0.107222	0.0798752	0.132186	0.137003	LDAK-BayesR-SS (BLD-LDAK)
4124_irnt	Heel bone mineral density (BMD) (right)	114552	NA	NA	0.449289	0.006441	0.398382	0.005789	0.37609	0.006807	0.0893574	0.0634969	0.136225	0.138391	0.0998497	0.0727737	0.139166	0.143664	0.115261	0.090045	0.143077	0.145744	LDAK-BayesR-SS (BLD-LDAK)
4125_irnt	Heel bone mineral density (BMD) T-score, automated (right)	114614	NA	NA	0.447244	0.006431	0.396521	0.005778	0.374016	0.006798	0.0938399	0.0668367	0.136216	0.140771	0.10749	0.0776887	0.138688	0.144102	0.126002	0.0969463	0.14422	0.148505	LDAK-BayesR-SS (BLD-LDAK)
4194_irnt	Pulse rate	118850	NA	NA	0.214605	0.005332	0.188575	0.004653	0.185739	0.005863	0.024156	0.0209384	0.0359979	0.0370512	0.0278029	0.0236815	0.0374477	0.039305	0.0341307	0.0293858	0.0415989	0.0414318	LDAK-Bolt-SS (BLD-LDAK)
4290_irnt	Duration screen displayed	119729	NA	NA	0.15936	0.005046	0.139776	0.004355	0.139459	0.005628	0.00862539	0.00854793	0.00930145	0.00959499	0.0101262	0.0100056	0.0107311	0.0110271	0.0112195	0.011133	0.010717	0.010642	LDAK-Lasso-SS (BLD-LDAK)
4548	Health satisfaction	119567	NA	NA	0.118599	0.004882	0.10517	0.004184	0.104623	0.005468	0.00851818	0.00848702	0.00829283	0.00822758	0.0110456	0.0110082	0.010885	0.0107404	0.0106907	0.0105981	0.0105477	0.0103909	LDAK-Lasso-SS (LDAK-Thin)
46_irnt	Hand grip strength (left)	359704	NA	NA	0.16689	0.002149	0.149065	0.001954	0.14779	0.002284	0.0302304	0.029391	0.0308459	0.0314917	0.0346086	0.0334879	0.0349496	0.0348487	0.0375422	0.0365685	0.0368828	0.0366045	LDAK-Lasso-SS (BLD-LDAK)
47_irnt	Hand grip strength (right)	359729	NA	NA	0.169762	0.00216	0.151586	0.001964	0.149022	0.002291	0.0278169	0.026762	0.029854	0.0298325	0.0315375	0.0300221	0.0332997	0.0336807	0.0362895	0.0348845	0.036173	0.036603	LDAK-BayesR-SS (BLD-LDAK)
48_irnt	Waist circumference	360564	NA	NA	0.281896	0.002578	0.255335	0.002418	0.25138	0.002679	0.0623037	0.0586594	0.0649949	0.0679661	0.0713643	0.0669707	0.0708358	0.0748154	0.0770323	0.0735597	0.0751363	0.0769108	LDAK-Lasso-SS (BLD-LDAK)
49_irnt	Hip circumference	360521	NA	NA	0.304576	0.002653	0.276671	0.002499	0.270115	0.002763	0.0714851	0.0670225	0.0747957	0.0764655	0.0818526	0.0768798	0.0814629	0.0835239	0.0874213	0.0835742	0.0859486	0.0864913	LDAK-Lasso-SS (BLD-LDAK)
50_irnt	Standing height	360388	NA	NA	0.669142	0.003944	0.62962	0.0039	0.627951	0.004353	0.239251	0.203402	0.283685	0.29183	0.26081	0.227189	0.287334	0.294819	0.282975	0.256517	0.295192	0.301095	LDAK-BayesR-SS (BLD-LDAK)
5012	FI8 : chained arithmetic	75692	26606	49086	0.145883	0.007528	0.131832	0.006414	0.128313	0.008487	0.00796449	0.00794362	0.00749852	0.00757335	0.0103553	0.0103041	0.0097486	0.0096456	0.00966014	0.00951639	0.00976559	0.00972985	LDAK-Lasso-SS (LDAK-Thin)
5084_irnt	Spherical power (right)	77983	NA	NA	0.482053	0.008843	0.429734	0.007837	0.419226	0.009436	0.0695741	0.0581249	0.0975088	0.103294	0.0871324	0.0720294	0.108917	0.109119	0.0983136	0.0831129	0.113311	0.115837	LDAK-BayesR-SS (BLD-LDAK)
5085_irnt	Spherical power (left)	77739	NA	NA	0.484014	0.008877	0.431306	0.007871	0.420394	0.009481	0.0523028	0.042926	0.0817142	0.0885527	0.0699661	0.0563626	0.0914802	0.0962445	0.0775918	0.0643114	0.0940404	0.100368	LDAK-BayesR-SS (BLD-LDAK)
5096_irnt	3mm weak meridian (left)	75398	NA	NA	0.583745	0.009488	0.520086	0.008482	0.521252	0.010159	0.0963091	0.0847316	0.15268	0.157306	0.118472	0.100893	0.164271	0.16742	0.138736	0.119123	0.167305	0.171408	LDAK-BayesR-SS (BLD-LDAK)
5097_irnt	6mm weak meridian (left)	65551	NA	NA	0.623334	0.010708	0.554291	0.00955	0.552316	0.011495	0.0991677	0.0799543	0.142412	0.146134	0.116678	0.0956399	0.151741	0.15439	0.130491	0.11087	0.157746	0.16295	LDAK-BayesR-SS (BLD-LDAK)
5098_irnt	6mm weak meridian (right)	66256	NA	NA	0.619503	0.010622	0.55158	0.009464	0.545617	0.01133	0.100536	0.0790436	0.152697	0.156965	0.119202	0.0938179	0.161837	0.167237	0.136587	0.112567	0.163084	0.166061	LDAK-BayesR-SS (LDAK-Thin)
5099_irnt	3mm weak meridian (right)	75410	NA	NA	0.5873	0.009503	0.52422	0.008498	0.523991	0.010085	0.0888785	0.0752158	0.161368	0.15886	0.105329	0.0872759	0.164497	0.16732	0.130857	0.105274	0.164631	0.174252	LDAK-BayesR-SS (BLD-LDAK)
5107_irnt	3mm strong meridian angle (right)	75410	NA	NA	0.103187	0.007347	0.09382	0.006244	0.095307	0.008309	0.00763334	0.00760907	0.0103029	0.0100924	0.00894973	0.00887326	0.00989229	0.0104827	0.00952049	0.0094222	0.0109835	0.0113469	LDAK-BayesR-SS (BLD-LDAK)
5119_irnt	3mm cylindrical power (left)	75398	NA	NA	0.120328	0.007409	0.108628	0.006295	0.102803	0.008292	0.00546668	0.0054429	0.00653009	0.00679405	0.00636293	0.00624732	0.00777942	0.0080662	0.010099	0.010017	0.0100238	0.0103761	LDAK-BayesR-SS (BLD-LDAK)
5132_irnt	3mm strong meridian (right)	75410	NA	NA	0.568031	0.009436	0.507621	0.008422	0.505562	0.010115	0.0848475	0.0728892	0.162439	0.166293	0.111204	0.0936495	0.168422	0.17435	0.132903	0.108792	0.174434	0.174977	LDAK-BayesR-SS (BLD-LDAK)
5133_irnt	6mm strong meridian (right)	66256	NA	NA	0.61233	0.010597	0.54592	0.009433	0.544334	0.011379	0.102425	0.0883831	0.151478	0.157978	0.121312	0.10235	0.161337	0.165934	0.133186	0.115276	0.165903	0.169381	LDAK-BayesR-SS (BLD-LDAK)
5134_irnt	6mm strong meridian (left)	65551	NA	NA	0.621102	0.010711	0.552889	0.009545	0.550001	0.011493	0.0928007	0.0761512	0.157074	0.165551	0.111467	0.0912149	0.165951	0.170501	0.130782	0.108913	0.16486	0.173784	LDAK-BayesR-SS (BLD-LDAK)
5135_irnt	3mm strong meridian (left)	75398	NA	NA	0.559988	0.009395	0.499933	0.00838	0.496833	0.010071	0.0898207	0.0763959	0.154457	0.158298	0.108217	0.0900072	0.161225	0.16597	0.134267	0.108469	0.168283	0.171951	LDAK-BayesR-SS (BLD-LDAK)
5157_irnt	6mm asymmetry index (left)	40683	NA	NA	0.198239	0.013736	0.179248	0.01165	0.182357	0.015562	0.0111408	0.0110513	0.0154604	0.0151305	0.0121747	0.0119695	0.0162361	0.015806	0.0132796	0.0129261	0.0156598	0.0158015	LDAK-Bolt-SS (LDAK-Thin)
5254_irnt	Intra-ocular pressure, corneal-compensated (right)	76630	NA	NA	0.2418	0.007907	0.214856	0.006835	0.217147	0.008816	0.018942	0.017815	0.033933	0.0357819	0.023577	0.0210149	0.0380527	0.0395636	0.0310976	0.0270737	0.0408133	0.0420508	LDAK-BayesR-SS (BLD-LDAK)
5255_irnt	Intra-ocular pressure, Goldmann-correlated (right)	76630	NA	NA	0.34464	0.00838	0.306601	0.007326	0.309043	0.009186	0.03777	0.035145	0.0619014	0.0653262	0.0460896	0.0410241	0.0682056	0.0689267	0.0587267	0.0514573	0.072425	0.0729821	LDAK-BayesR-SS (BLD-LDAK)
5256_irnt	Corneal hysteresis (right)	76630	NA	NA	0.339613	0.008351	0.301408	0.007286	0.299813	0.009113	0.0389431	0.0303544	0.0704488	0.0706135	0.0502576	0.0399025	0.0811543	0.0822818	0.0624485	0.0477938	0.0840756	0.0848225	LDAK-BayesR-SS (BLD-LDAK)
5257_irnt	Corneal resistance factor (right)	76630	NA	NA	0.436591	0.008775	0.38791	0.007733	0.389753	0.009502	0.0553444	0.0407882	0.0987977	0.104754	0.0640748	0.0476841	0.104265	0.109163	0.0785473	0.0599094	0.101672	0.109575	LDAK-BayesR-SS (BLD-LDAK)
5262_irnt	Intra-ocular pressure, corneal-compensated (left)	76510	NA	NA	0.242285	0.007915	0.215623	0.006854	0.224259	0.008821	0.0156333	0.0148718	0.0293869	0.0310486	0.0204759	0.0182366	0.0324886	0.033902	0.0284688	0.0245546	0.0359254	0.0369997	LDAK-BayesR-SS (BLD-LDAK)
5263_irnt	Intra-ocular pressure, Goldmann-correlated (left)	76510	NA	NA	0.344939	0.00838	0.308192	0.007331	0.311344	0.009182	0.0330156	0.0307739	0.0583024	0.0611029	0.0421313	0.0376931	0.0642121	0.0659385	0.0507101	0.043676	0.0652399	0.0650551	LDAK-BayesR-SS (LDAK-Thin)
5264_irnt	Corneal hysteresis (left)	76510	NA	NA	0.316875	0.00827	0.28255	0.007205	0.284773	0.00908	0.045115	0.0353594	0.0813864	0.0834586	0.0512755	0.039227	0.0878541	0.08881	0.065843	0.0487332	0.0878992	0.0899598	LDAK-BayesR-SS (BLD-LDAK)
5265_irnt	Corneal resistance factor (left)	76510	NA	NA	0.408693	0.008663	0.365058	0.007618	0.365145	0.009411	0.0505472	0.0388228	0.0830477	0.0890276	0.0638492	0.049795	0.0896074	0.0945409	0.0760491	0.0588853	0.0912427	0.0960938	LDAK-BayesR-SS (BLD-LDAK)
5556	FI9 : concept interpolation	35147	15446	19701	0.237583	0.015829	0.209189	0.01339	0.222455	0.017945	0.00958284	0.00956621	0.00978734	0.00978358	0.00979031	0.00978161	0.00944045	0.00945834	0.0125272	0.0125579	0.0126349	0.0126349	LDAK-Bolt-SS (BLD-LDAK)
5983_irnt	ECG, heart rate	53777	NA	NA	0.170555	0.010456	0.150374	0.008868	0.154529	0.01179	0.00478297	0.00473826	0.00921005	0.0107888	0.00676473	0.00683201	0.0105307	0.0123068	0.0112891	0.0107911	0.0117332	0.0141712	LDAK-BayesR-SS (BLD-LDAK)
6138_1	Qualifications: College or University degree	357549	241568	115981	0.249462	0.002497	0.223749	0.00232	0.227192	0.002575	0.0485422	0.0472293	0.0492028	0.0504375	0.0556002	0.0539967	0.0546676	0.05464	0.0573449	0.0559058	0.0553463	0.0560307	LDAK-Lasso-SS (BLD-LDAK)
6138_100	Qualifications: None of the above	357549	296456	61093	0.158806	0.002153	0.140833	0.001944	0.143507	0.002277	0.0253488	0.0248728	0.0257336	0.0262693	0.0279528	0.0272821	0.0284	0.0285924	0.0297324	0.0291071	0.0291088	0.0290818	LDAK-Lasso-SS (BLD-LDAK)
6138_2	Qualifications: A levels/AS levels or equivalent	357549	259245	98304	0.139181	0.002069	0.123219	0.001856	0.125125	0.002208	0.0165506	0.0163116	0.0161496	0.0162109	0.0202715	0.0199629	0.0197926	0.0197099	0.0216973	0.0213622	0.0209129	0.0204813	LDAK-Lasso-SS (BLD-LDAK)
6149_6	Mouth/teeth dental problems: Dentures	359841	298864	60977	0.086744	0.001824	0.076395	0.001602	0.07504	0.001995	0.0126779	0.0123268	0.0123674	0.0126189	0.0140743	0.0134173	0.0140408	0.0139918	0.015255	0.014635	0.0151987	0.0152703	LDAK-BayesR-SS (BLD-LDAK)
6150_100	Vascular/heart problems diagnosed by doctor: None of the above	360420	106855	253565	0.183822	0.002212	0.164319	0.00202	0.16059	0.002338	0.0366309	0.0326579	0.0427505	0.0441824	0.0413992	0.0368329	0.0452672	0.0472649	0.045725	0.0418464	0.0488538	0.0497321	LDAK-BayesR-SS (BLD-LDAK)
6150_4	Vascular/heart problems diagnosed by doctor: High blood pressure	360420	263281	97139	0.184082	0.002212	0.164849	0.00202	0.160215	0.002334	0.0297269	0.026166	0.0362225	0.037749	0.0348229	0.0308164	0.0384803	0.0393649	0.0400124	0.0364588	0.0414745	0.0425246	LDAK-BayesR-SS (BLD-LDAK)
6152_100	Blood clot, DVT, bronchitis, emphysema, asthma, rhinitis, eczema, allergy diagnosed by doctor: None of the above	360527	116005	244522	0.122282	0.001939	0.109055	0.001736	0.102533	0.002134	0.0173465	0.0142282	0.0248047	0.0266303	0.0199462	0.0161097	0.0266085	0.0278289	0.027899	0.0246792	0.0307578	0.0310845	LDAK-BayesR-SS (BLD-LDAK)
6152_8	Blood clot, DVT, bronchitis, emphysema, asthma, rhinitis, eczema, allergy diagnosed by doctor: Asthma	360527	318894	41633	0.094328	0.001812	0.084392	0.001602	0.077727	0.002016	0.0105259	0.00889683	0.0158216	0.0168304	0.0131947	0.0109301	0.0178663	0.0182399	0.0184202	0.0163978	0.0202436	0.0206339	LDAK-BayesR-SS (BLD-LDAK)
6152_9	Blood clot, DVT, bronchitis, emphysema, asthma, rhinitis, eczema, allergy diagnosed by doctor: Hayfever, allergic rhinitis or eczema	360527	277120	83407	0.118125	0.001929	0.10532	0.001723	0.099821	0.002115	0.016023	0.0135185	0.0241411	0.0251175	0.0192299	0.0158163	0.0267591	0.0269813	0.0260429	0.0230408	0.0283451	0.0298426	LDAK-BayesR-SS (BLD-LDAK)
6154_100	Medication for pain relief, constipation, heartburn: None of the above	357084	159041	198043	0.083133	0.001828	0.07357	0.001603	0.072765	0.002	0.00919892	0.00914318	0.00917113	0.00921427	0.0108374	0.0107466	0.0108204	0.0107917	0.0116215	0.0115489	0.0115122	0.0114007	LDAK-Lasso-SS (BLD-LDAK)
6159_100	Pain type(s) experienced in last month: None of the above	360391	214877	145514	0.083548	0.001831	0.073319	0.001604	0.075456	0.001998	0.00879544	0.00874337	0.00854016	0.00854016	0.0100132	0.00992036	0.00988613	0.00988613	0.0102779	0.0102113	0.00996543	0.00983628	LDAK-Lasso-SS (BLD-LDAK)
738	Average total household income before tax	311028	NA	NA	0.143323	0.002319	0.126561	0.002069	0.129658	0.002482	0.0204902	0.0201646	0.0212827	0.0215684	0.0238335	0.023335	0.0237968	0.0242051	0.0259014	0.0253698	0.0249716	0.0247436	LDAK-Lasso-SS (BLD-LDAK)
78_irnt	Heel bone mineral density (BMD) T-score, automated	206589	NA	NA	0.441244	0.004313	0.396149	0.004004	0.381817	0.004572	0.130276	0.0943141	0.166846	0.172969	0.144227	0.108703	0.168877	0.177956	0.158577	0.126714	0.175588	0.180793	LDAK-BayesR-SS (BLD-LDAK)
806	Job involves mainly walking or standing	204956	NA	NA	0.115561	0.003082	0.102283	0.002678	0.105439	0.003395	0.0090619	0.00897093	0.00935437	0.00936888	0.0113299	0.0111583	0.0116122	0.0116677	0.0113785	0.0111623	0.0110622	0.0113781	LDAK-BayesR-SS (LDAK-Thin)
816	Job involves heavy manual or physical work	205000	NA	NA	0.123519	0.003118	0.109338	0.002716	0.112375	0.003423	0.0131412	0.0130336	0.0132485	0.0132482	0.0153743	0.015175	0.015658	0.015631	0.0163239	0.0160468	0.0161781	0.0162659	LDAK-Lasso-SS (BLD-LDAK)
845	Age completed full time education	240547	NA	NA	0.166777	0.002918	0.145815	0.002587	0.149555	0.003143	0.0248513	0.0246355	0.0249068	0.0248762	0.0269636	0.0266695	0.0271574	0.0271571	0.0296559	0.0293642	0.0292065	0.0288137	LDAK-Lasso-SS (BLD-LDAK)
924	Usual walking pace	358974	NA	NA	0.117261	0.001963	0.103458	0.00175	0.102555	0.002105	0.0160998	0.0158757	0.015936	0.0153683	0.0189145	0.018611	0.0187865	0.0177316	0.0204945	0.0202012	0.0200016	0.0193502	LDAK-Lasso-SS (BLD-LDAK)
30600_irnt	Albumin (quantile)	315268	NA	NA	0.214656	0.002528	0.192197	0.002317	0.185172	0.002709	0.0516385	0.0385294	0.063926	0.0653063	0.0571597	0.0441639	0.0664263	0.0694486	0.068144	0.0563668	0.0730605	0.0734383	LDAK-BayesR-SS (BLD-LDAK)
30700_irnt	Creatinine (quantile)	344104	NA	NA	0.295855	0.002678	0.267469	0.002513	0.259693	0.002882	0.0824953	0.0675267	0.100643	0.10236	0.0911611	0.0754815	0.103412	0.106202	0.10169	0.089294	0.10825	0.110364	LDAK-BayesR-SS (BLD-LDAK)
30620_irnt	Alanine aminotransferase (quantile)	344136	NA	NA	0.19434	0.002291	0.173083	0.002093	0.16227	0.002459	0.0436233	0.0340118	0.0555512	0.0569634	0.0475205	0.0381972	0.0554019	0.0592324	0.0573832	0.0483723	0.06133	0.061889	LDAK-BayesR-SS (BLD-LDAK)
30650_irnt	Aspartate aminotransferase (quantile)	342990	NA	NA	0.230493	0.002471	0.210658	0.002297	0.21071	0.00264	0.0543407	0.0401301	0.074735	0.0772645	0.0600755	0.0458619	0.0771601	0.0796239	0.067038	0.0578869	0.0777027	0.0809033	LDAK-BayesR-SS (BLD-LDAK)
30670_irnt	Urea (quantile)	344052	NA	NA	0.174757	0.002237	0.155357	0.002033	0.150073	0.002381	0.0402396	0.0303916	0.0496015	0.0518209	0.046179	0.035619	0.0527736	0.0543594	0.0496354	0.0408258	0.0554179	0.0565103	LDAK-BayesR-SS (BLD-LDAK)
30680_irnt	Calcium (quantile)	315153	NA	NA	0.19882	0.002465	0.177788	0.002254	0.171836	0.002666	0.0509256	0.0387094	0.0697699	0.0719752	0.0529594	0.0441273	0.0723545	0.0739949	0.063779	0.0553929	0.0756971	0.077884	LDAK-BayesR-SS (BLD-LDAK)
30690_irnt	Cholesterol (quantile)	344278	NA	NA	0.215873	0.002306	0.193286	0.00215	0.165173	0.002533	0.067373	0.048455	0.0977394	0.101303	0.0648818	0.049201	0.0971145	0.101818	0.0857951	0.0721728	0.103142	0.103304	LDAK-BayesR-SS (BLD-LDAK)
30710_irnt	C-reactive protein (quantile)	343524	NA	NA	0.302663	0.002649	0.273438	0.002492	0.243876	0.002838	0.0960746	0.0689567	0.111384	0.115965	0.102754	0.0756377	0.112787	0.117199	0.0965239	0.0934604	0.116829	0.117154	LDAK-BayesR-SS (LDAK-Thin)
30730_irnt	Gamma glutamyltransferase (quantile)	344104	NA	NA	0.32734	0.002798	0.292408	0.002619	0.277357	0.002941	0.0979715	0.0773674	0.137313	0.141863	0.106769	0.0868923	0.139603	0.144253	0.113407	0.109413	0.1441	0.146322	LDAK-BayesR-SS (BLD-LDAK)
30740_irnt	Glucose (quantile)	314916	NA	NA	0.13259	0.002214	0.115752	0.001961	0.104172	0.002366	0.0228611	0.0150205	0.0376802	0.0415768	0.0259252	0.0182393	0.0396209	0.0423067	0.0266316	0.0243426	0.0399864	0.0414611	LDAK-BayesR-SS (LDAK-Thin)
30750_irnt	Glycated haemoglobin (quantile)	344182	NA	NA	0.324895	0.002782	0.295753	0.002625	0.281892	0.003001	0.105482	0.0784202	0.138558	0.143128	0.115127	0.087351	0.140629	0.14567	0.130451	0.113921	0.148143	0.151281	LDAK-BayesR-SS (BLD-LDAK)
30770_irnt	IGF-1 (quantile)	342439	NA	NA	0.341913	0.002866	0.311448	0.002712	0.306159	0.003051	0.107776	0.0844704	0.127046	0.128107	0.117533	0.0959122	0.130252	0.134158	0.122943	0.106852	0.133174	0.13717	LDAK-BayesR-SS (BLD-LDAK)
30810_irnt	Phosphate (quantile)	314658	NA	NA	0.182875	0.002416	0.16326	0.002193	0.155755	0.002599	0.035903	0.0236142	0.0493249	0.0517963	0.0400836	0.0280238	0.0512366	0.0538788	0.0435837	0.0350854	0.0543608	0.0560728	LDAK-BayesR-SS (BLD-LDAK)
30830_irnt	SHBG (quantile)	312215	NA	NA	0.346984	0.002972	0.31435	0.002797	0.27807	0.003161	0.091169	0.0885467	0.150359	0.156644	0.122172	0.0988794	0.151925	0.158733	0.138949	0.128188	0.161928	0.153943	LDAK-Bolt-SS (BLD-LDAK)
30850_irnt	Testosterone (quantile)	312102	NA	NA	0.124211	0.002151	0.109325	0.001911	0.094935	0.002357	0.0238974	0.0171518	0.0308772	0.0320227	0.0262703	0.0197799	0.0321316	0.033821	0.0312551	0.0267967	0.034137	0.0362887	LDAK-BayesR-SS (BLD-LDAK)
30860_irnt	Total protein (quantile)	314921	NA	NA	0.250627	0.002665	0.226566	0.002465	0.224894	0.002931	0.0669645	0.0524012	0.084967	0.087616	0.0736498	0.0591049	0.0865207	0.0914766	0.0851169	0.0739486	0.0941784	0.0966302	LDAK-BayesR-SS (BLD-LDAK)
30870_irnt	Triglycerides (quantile)	343992	NA	NA	0.308239	0.002666	0.279552	0.002528	0.251756	0.002843	0.0967627	0.0736259	0.111629	0.115777	0.102282	0.0774359	0.114133	0.118615	0.109884	0.0931385	0.118002	0.120142	LDAK-BayesR-SS (BLD-LDAK)
30890_irnt	Vitamin D (quantile)	329247	NA	NA	0.153567	0.002219	0.133393	0.001992	0.128436	0.002378	0.0351113	0.0228763	0.0422858	0.0453332	0.0366171	0.0257487	0.0446173	0.0471311	0.038746	0.0333073	0.045566	0.0471845	LDAK-BayesR-SS (BLD-LDAK)
Averages					0.253289		0.227806		0.222622		0.0530398	0.0445357	0.0666971	0.0687688	0.0604057	0.051369	0.070298	0.0725469	0.0676657	0.0601828	0.0733594	0.0749411

## Sheet: Supp Fig 3 A
Please note, this contains only the data underlying Row 1; for the data underlying Row 2, see Supp Fig 3 B
		Accuracy (R2) from LDAK-BayesR-SS
	SNP Heritability	GCTA Model	BLD-LDAK Model
Pulse rate, automated reading	0.193233	0.05988	0.0668507
Time spend outdoors in summer	0.092622	0.0126866	0.0155194
Time spent watching television (TV)	0.138069	0.0264723	0.0297559
Time spent using computer	0.127976	0.0165941	0.0203787
Drive faster than motorway speed limit	0.08083	0.010258	0.0125971
Length of mobile phone use	0.071969	0.00991399	0.0113282
Sleep duration	0.087362	0.0127941	0.0156555
Getting up in morning	0.098163	0.0144543	0.0169838
Morning/evening person (chronotype)	0.148246	0.0254345	0.0294788
Nap during day	0.103436	0.0205989	0.0237656
Sleeplessness / insomnia	0.079323	0.0144858	0.0172145
Snoring	0.077116	0.00856106	0.0120413
Current tobacco smoking	0.06831	0.00862911	0.0100601
Past tobacco smoking	0.115073	0.0172268	0.0211854
Fresh fruit intake	0.072103	0.00791175	0.010084
Dried fruit intake	0.079936	0.0112863	0.014365
Oily fish intake	0.078097	0.0102676	0.0127814
Number of self-reported non-cancer illnesses	0.085426	0.00955409	0.0121932
Number of treatments/medications taken	0.088251	0.0108493	0.0138354
Cheese intake	0.087894	0.0113966	0.0143185
Bread type: White	0.080244	0.0112235	0.0137804
Cereal intake	0.076996	0.00899064	0.0113076
Salt added to food	0.103185	0.0180814	0.0204999
Tea intake	0.070671	0.00900411	0.012625
Coffee type: Ground coffee (include espresso, filter etc)	0.093071	0.0113173	0.013862
Hot drink temperature	0.095769	0.0155498	0.0190233
Water intake	0.080589	0.011482	0.013749
Alcohol intake frequency.	0.109658	0.019007	0.022165
Alcohol usually taken with meals	0.143969	0.0130186	0.0157199
Comparative body size at age 10	0.172518	0.0443191	0.0508034
Comparative height size at age 10	0.3114	0.117321	0.128609
Facial ageing	0.09331	0.0144154	0.0167268
Mood swings	0.087176	0.0128546	0.0158974
Miserableness	0.076877	0.00847854	0.0115169
Irritability	0.078821	0.0101498	0.0126603
Sensitivity / hurt feelings	0.079463	0.0104389	0.0132593
Fed-up feelings	0.088044	0.0119426	0.014237
Nervous feelings	0.080029	0.00945503	0.0130483
Worrier / anxious feelings	0.092407	0.0143384	0.0181137
Tense / 'highly strung'	0.065966	0.00786326	0.0104851
Worry too long after embarrassment	0.082557	0.00837719	0.0102856
Non-cancer illness code, self-reported: hypertension	0.157672	0.0452758	0.0507623
Non-cancer illness code, self-reported: asthma	0.07803	0.0189426	0.0209546
Non-cancer illness code, self-reported: hypothyroidism/myxoedema	0.070367	0.0189786	0.0219967
Sitting height	0.440442	0.185955	0.196422
Fluid intelligence score	0.288115	0.036283	0.0452647
Birth weight	0.155363	0.0312494	0.0359872
Mean time to correctly identify matches	0.104006	0.0144629	0.0187517
Smoking status: Never	0.123657	0.0193569	0.0236898
Neuroticism score	0.139323	0.0191789	0.0234975
Number of fluid intelligence questions attempted within time limit	0.111333	0.00872599	0.0113284
Forced expiratory volume in 1-second (FEV1), Best measure	0.275757	0.0716874	0.082435
Forced vital capacity (FVC), Best measure	0.315565	0.0899844	0.1013
Forced expiratory volume in 1-second (FEV1), predicted	0.582305	0.179046	0.19933
Forced expiratory volume in 1-second (FEV1), predicted percentage	0.260315	0.0347625	0.0423557
Ever smoked	0.0945	0.0135632	0.0172119
Frequency of tiredness / lethargy in last 2 weeks	0.075022	0.00904344	0.011645
Seen doctor (GP) for nerves, anxiety, tension or depression	0.078102	0.0116951	0.0144803
Body mass index (BMI)	0.305468	0.0911237	0.101346
Weight	0.325102	0.103196	0.115029
Age first had sexual intercourse	0.195901	0.0387661	0.0410613
Lifetime number of sexual partners	0.102321	0.0128238	0.0159666
Overall health rating	0.127373	0.0214916	0.0243694
Long-standing illness, disability or infirmity	0.069001	0.00820256	0.0098111
Doctor diagnosed hayfever or allergic rhinitis	0.104645	0.0100665	0.0107977
Doctor diagnosed asthma	0.089647	0.00613371	0.0103846
Age started wearing glasses or contact lenses	0.097575	0.0182734	0.0208508
Plays computer games	0.094617	0.0168966	0.0191997
Year ended full time education	0.214096	0.0128437	0.0165876
Tobacco smoking: Never smoked	0.13284	0.0117256	0.013562
Use of sun/uv protection	0.078183	0.0174628	0.0180682
Weight	0.324996	0.102703	0.114746
Body fat percentage	0.282625	0.0789368	0.0886711
Whole body fat mass	0.291957	0.0845321	0.0955756
Whole body fat-free mass	0.380734	0.145141	0.157093
Whole body water mass	0.380174	0.146022	0.156771
Body mass index (BMI)	0.304917	0.0892241	0.0988857
Basal metabolic rate	0.369859	0.128125	0.139755
Impedance of whole body	0.325135	0.106873	0.119215
Impedance of leg (right)	0.304606	0.100926	0.110766
Impedance of leg (left)	0.30341	0.0948529	0.106436
Impedance of arm (right)	0.29745	0.0918945	0.103707
Impedance of arm (left)	0.299218	0.093543	0.106003
Leg fat percentage (right)	0.276642	0.0740025	0.0823644
Leg fat mass (right)	0.285249	0.0759465	0.0845053
Leg fat-free mass (right)	0.353656	0.120111	0.131396
Leg predicted mass (right)	0.353243	0.121776	0.132956
Leg fat percentage (left)	0.27752	0.0791764	0.0867815
Leg fat mass (left)	0.286709	0.0816113	0.0922507
Leg fat-free mass (left)	0.350879	0.122982	0.135324
Leg predicted mass (left)	0.350149	0.123805	0.13561
Arm fat percentage (right)	0.273035	0.0742437	0.0842091
Arm fat mass (right)	0.282197	0.0823707	0.0928488
Arm fat-free mass (right)	0.341971	0.118413	0.128971
Arm predicted mass (right)	0.341005	0.120391	0.132173
Arm fat percentage (left)	0.274025	0.0784779	0.0863102
Arm fat mass (left)	0.282286	0.0793633	0.0895943
Arm fat-free mass (left)	0.340257	0.110182	0.120651
Arm predicted mass (left)	0.339108	0.119252	0.129942
Trunk fat percentage	0.269933	0.0701863	0.0814726
Trunk fat mass	0.290214	0.0804777	0.0896937
Trunk fat-free mass	0.377676	0.137674	0.148779
Trunk predicted mass	0.375753	0.146035	0.157646
Wheeze or whistling in the chest in last year	0.079007	0.0116608	0.0134883
Age at first live birth	0.23851	0.0250633	0.0304635
Age at last live birth	0.128305	0.00701189	0.00962126
White blood cell (leukocyte) count	0.25343	0.0905691	0.100302
Red blood cell (erythrocyte) count	0.291519	0.139723	0.150458
Haemoglobin concentration	0.220415	0.0843798	0.0929061
Haematocrit percentage	0.211469	0.079638	0.0882904
Mean corpuscular volume	0.32191	0.183577	0.190168
Mean corpuscular haemoglobin	0.306324	0.173616	0.178477
Mean corpuscular haemoglobin concentration	0.077436	0.0285178	0.0306219
Red blood cell (erythrocyte) distribution width	0.245875	0.131398	0.136425
Platelet count	0.36791	0.206416	0.214481
Platelet crit	0.325468	0.168005	0.176098
Mean platelet (thrombocyte) volume	0.478475	0.321113	0.325212
Lymphocyte count	0.261887	0.0978138	0.106152
Monocyte count	0.289791	0.15043	0.157522
Neutrophill count	0.22238	0.0885699	0.0980066
Eosinophill count	0.232062	0.0926393	0.0995851
Lymphocyte percentage	0.212205	0.082512	0.0916878
Monocyte percentage	0.262017	0.144992	0.148718
Neutrophill percentage	0.196146	0.0756916	0.0847444
Eosinophill percentage	0.265831	0.122591	0.130121
Reticulocyte percentage	0.25411	0.113922	0.121015
Reticulocyte count	0.259666	0.117946	0.127124
Mean reticulocyte volume	0.268458	0.14926	0.153573
Mean sphered cell volume	0.276608	0.146515	0.151235
Immature reticulocyte fraction	0.189595	0.0792636	0.0860466
High light scatter reticulocyte percentage	0.269942	0.123578	0.129696
High light scatter reticulocyte count	0.271916	0.117575	0.124239
Creatinine (enzymatic) in urine	0.081775	0.00727882	0.00997422
Sodium in urine	0.09126	0.0119183	0.0148779
Forced vital capacity (FVC)	0.278883	0.0829688	0.0934066
Forced expiratory volume in 1-second (FEV1)	0.245945	0.0590777	0.0678774
Peak expiratory flow (PEF)	0.135066	0.0280134	0.0319587
Ankle spacing width	0.389591	0.133706	0.144248
Heel Broadband ultrasound attenuation, direct entry	0.343574	0.12745	0.134543
Heel quantitative ultrasound index (QUI), direct entry	0.38198	0.165922	0.172491
Heel bone mineral density (BMD)	0.384001	0.161197	0.169895
Age at menopause (last menstrual period)	0.164872	0.0572841	0.0606302
Age hay fever, rhinitis or eczema diagnosed	0.151825	0.0194837	0.0350311
Number of incorrect matches in round	0.066035	0.00847173	0.0109148
Time to complete round	0.106852	0.0166784	0.0200525
Duration to first press of snap-button in each round	0.106248	0.0178701	0.0217156
Diastolic blood pressure, automated reading	0.177777	0.043239	0.0503872
Systolic blood pressure, automated reading	0.192278	0.0508981	0.0574633
Ankle spacing width (left)	0.39275	0.0863255	0.0970933
Heel broadband ultrasound attenuation (left)	0.336235	0.117649	0.1262
Heel quantitative ultrasound index (QUI), direct entry (left)	0.374296	0.139723	0.140209
Heel bone mineral density (BMD) (left)	0.376855	0.143368	0.148781
Heel bone mineral density (BMD) T-score, automated (left)	0.374294	0.132415	0.137689
Ankle spacing width (right)	0.392762	0.0930085	0.106693
Heel broadband ultrasound attenuation (right)	0.336297	0.111885	0.119623
Heel quantitative ultrasound index (QUI), direct entry (right)	0.374014	0.129692	0.137003
Heel bone mineral density (BMD) (right)	0.37609	0.138391	0.145744
Heel bone mineral density (BMD) T-score, automated (right)	0.374016	0.140771	0.148505
Pulse rate	0.185739	0.0370512	0.0414318
Duration screen displayed	0.139459	0.00959499	0.010642
Health satisfaction	0.104623	0.00822758	0.0103909
Hand grip strength (left)	0.14779	0.0314917	0.0366045
Hand grip strength (right)	0.149022	0.0298325	0.036603
Waist circumference	0.25138	0.0679661	0.0769108
Hip circumference	0.270115	0.0764655	0.0864913
Standing height	0.627951	0.29183	0.301095
FI8 : chained arithmetic	0.128313	0.00757335	0.00972985
Spherical power (right)	0.419226	0.103294	0.115837
Spherical power (left)	0.420394	0.0885527	0.100368
3mm weak meridian (left)	0.521252	0.157306	0.171408
6mm weak meridian (left)	0.552316	0.146134	0.16295
6mm weak meridian (right)	0.545617	0.156965	0.166061
3mm weak meridian (right)	0.523991	0.15886	0.174252
3mm strong meridian angle (right)	0.095307	0.0100924	0.0113469
3mm cylindrical power (left)	0.102803	0.00679405	0.0103761
3mm strong meridian (right)	0.505562	0.166293	0.174977
6mm strong meridian (right)	0.544334	0.157978	0.169381
6mm strong meridian (left)	0.550001	0.165551	0.173784
3mm strong meridian (left)	0.496833	0.158298	0.171951
6mm asymmetry index (left)	0.182357	0.0151305	0.0158015
Intra-ocular pressure, corneal-compensated (right)	0.217147	0.0357819	0.0420508
Intra-ocular pressure, Goldmann-correlated (right)	0.309043	0.0653262	0.0729821
Corneal hysteresis (right)	0.299813	0.0706135	0.0848225
Corneal resistance factor (right)	0.389753	0.104754	0.109575
Intra-ocular pressure, corneal-compensated (left)	0.224259	0.0310486	0.0369997
Intra-ocular pressure, Goldmann-correlated (left)	0.311344	0.0611029	0.0650551
Corneal hysteresis (left)	0.284773	0.0834586	0.0899598
Corneal resistance factor (left)	0.365145	0.0890276	0.0960938
FI9 : concept interpolation	0.222455	0.00978358	0.0126349
ECG, heart rate	0.154529	0.0107888	0.0141712
Qualifications: College or University degree	0.227192	0.0504375	0.0560307
Qualifications: None of the above	0.143507	0.0262693	0.0290818
Qualifications: A levels/AS levels or equivalent	0.125125	0.0162109	0.0204813
Mouth/teeth dental problems: Dentures	0.07504	0.0126189	0.0152703
Vascular/heart problems diagnosed by doctor: None of the above	0.16059	0.0441824	0.0497321
Vascular/heart problems diagnosed by doctor: High blood pressure	0.160215	0.037749	0.0425246
Blood clot, DVT, bronchitis, emphysema, asthma, rhinitis, eczema, allergy diagnosed by doctor: None of the above	0.102533	0.0266303	0.0310845
Blood clot, DVT, bronchitis, emphysema, asthma, rhinitis, eczema, allergy diagnosed by doctor: Asthma	0.077727	0.0168304	0.0206339
Blood clot, DVT, bronchitis, emphysema, asthma, rhinitis, eczema, allergy diagnosed by doctor: Hayfever, allergic rhinitis or eczema	0.099821	0.0251175	0.0298426
Medication for pain relief, constipation, heartburn: None of the above	0.072765	0.00921427	0.0114007
Pain type(s) experienced in last month: None of the above	0.075456	0.00854016	0.00983628
Average total household income before tax	0.129658	0.0215684	0.0247436
Heel bone mineral density (BMD) T-score, automated	0.381817	0.172969	0.180793
Job involves mainly walking or standing	0.105439	0.00936888	0.0113781
Job involves heavy manual or physical work	0.112375	0.0132482	0.0162659
Age completed full time education	0.149555	0.0248762	0.0288137
Usual walking pace	0.102555	0.0153683	0.0193502
Albumin (quantile)	0.185172	0.0653063	0.0734383
Creatinine (quantile)	0.259693	0.10236	0.110364
Alanine aminotransferase (quantile)	0.16227	0.0569634	0.061889
Aspartate aminotransferase (quantile)	0.21071	0.0772645	0.0809033
Urea (quantile)	0.150073	0.0518209	0.0565103
Calcium (quantile)	0.171836	0.0719752	0.077884
Cholesterol (quantile)	0.165173	0.101303	0.103304
C-reactive protein (quantile)	0.243876	0.115965	0.117154
Gamma glutamyltransferase (quantile)	0.277357	0.141863	0.146322
Glucose (quantile)	0.104172	0.0415768	0.0414611
Glycated haemoglobin (quantile)	0.281892	0.143128	0.151281
IGF-1 (quantile)	0.306159	0.128107	0.13717
Phosphate (quantile)	0.155755	0.0517963	0.0560728
SHBG (quantile)	0.27807	0.156644	0.153928
Testosterone (quantile)	0.094935	0.0320227	0.0362887
Total protein (quantile)	0.224894	0.087616	0.0966302
Triglycerides (quantile)	0.251756	0.115777	0.120142
Vitamin D (quantile)	0.128436	0.0453332	0.0471845

## Sheet: Supp Fig 3 B
Please note, this contains only the data underlying Row 2; for the data underlying Row 1, see Supp Fig 3 A
			Accuracy (R2) from LDAK-BayesR-SS
	Number of Causals	SNP Heritability	GCTA Model	BLD-LDAK Model
Simulated Trait 1	10000	0.1	0.036843	0.039379
Simulated Trait 2	10000	0.1	0.032516	0.035728
Simulated Trait 3	10000	0.1	0.038166	0.039521
Simulated Trait 4	10000	0.1	0.032708	0.036149
Simulated Trait 5	10000	0.1	0.036186	0.040056
Simulated Trait 6	10000	0.1	0.036923	0.040018
Simulated Trait 7	10000	0.1	0.035473	0.038433
Simulated Trait 8	10000	0.1	0.03998	0.04351
Simulated Trait 9	10000	0.1	0.036316	0.039943
Simulated Trait 10	10000	0.1	0.040858	0.047122
Simulated Trait 11	10000	0.1	0.033342	0.038064
Simulated Trait 12	10000	0.1	0.037685	0.041099
Simulated Trait 13	10000	0.1	0.035513	0.039666
Simulated Trait 14	10000	0.1	0.037019	0.040145
Simulated Trait 15	10000	0.1	0.036973	0.041156
Simulated Trait 16	10000	0.1	0.039316	0.041118
Simulated Trait 17	10000	0.1	0.029453	0.032408
Simulated Trait 18	10000	0.1	0.035802	0.039646
Simulated Trait 19	10000	0.1	0.038457	0.042086
Simulated Trait 20	10000	0.1	0.038507	0.042879
Simulated Trait 21	50000	0.1	0.01913	0.025949
Simulated Trait 22	50000	0.1	0.020273	0.027149
Simulated Trait 23	50000	0.1	0.020906	0.025509
Simulated Trait 24	50000	0.1	0.016212	0.024383
Simulated Trait 25	50000	0.1	0.015486	0.021999
Simulated Trait 26	50000	0.1	0.019192	0.024065
Simulated Trait 27	50000	0.1	0.01916	0.022645
Simulated Trait 28	50000	0.1	0.017247	0.022304
Simulated Trait 29	50000	0.1	0.018188	0.02077
Simulated Trait 30	50000	0.1	0.017319	0.023372
Simulated Trait 31	50000	0.1	0.016353	0.025814
Simulated Trait 32	50000	0.1	0.018334	0.025327
Simulated Trait 33	50000	0.1	0.020307	0.02605
Simulated Trait 34	50000	0.1	0.019356	0.028135
Simulated Trait 35	50000	0.1	0.01606	0.026081
Simulated Trait 36	50000	0.1	0.021673	0.028805
Simulated Trait 37	50000	0.1	0.020776	0.026753
Simulated Trait 38	50000	0.1	0.020448	0.026075
Simulated Trait 39	50000	0.1	0.0164	0.024622
Simulated Trait 40	50000	0.1	0.017764	0.026549
Simulated Trait 41	10000	0.2	0.103736	0.110058
Simulated Trait 42	10000	0.2	0.10166	0.10695
Simulated Trait 43	10000	0.2	0.110364	0.117156
Simulated Trait 44	10000	0.2	0.101918	0.104142
Simulated Trait 45	10000	0.2	0.113126	0.118
Simulated Trait 46	10000	0.2	0.113608	0.118708
Simulated Trait 47	10000	0.2	0.117934	0.119236
Simulated Trait 48	10000	0.2	0.101737	0.104998
Simulated Trait 49	10000	0.2	0.107518	0.115633
Simulated Trait 50	10000	0.2	0.094456	0.100159
Simulated Trait 51	10000	0.2	0.100324	0.106878
Simulated Trait 52	10000	0.2	0.110568	0.116607
Simulated Trait 53	10000	0.2	0.113593	0.118548
Simulated Trait 54	10000	0.2	0.109419	0.109801
Simulated Trait 55	10000	0.2	0.099389	0.10275
Simulated Trait 56	10000	0.2	0.11317	0.116443
Simulated Trait 57	10000	0.2	0.106786	0.10762
Simulated Trait 58	10000	0.2	0.104415	0.108412
Simulated Trait 59	10000	0.2	0.102533	0.108556
Simulated Trait 60	10000	0.2	0.105245	0.111414
Simulated Trait 61	50000	0.2	0.063785	0.075675
Simulated Trait 62	50000	0.2	0.053191	0.071747
Simulated Trait 63	50000	0.2	0.063999	0.076045
Simulated Trait 64	50000	0.2	0.059092	0.073701
Simulated Trait 65	50000	0.2	0.053994	0.067175
Simulated Trait 66	50000	0.2	0.052437	0.064863
Simulated Trait 67	50000	0.2	0.052162	0.067104
Simulated Trait 68	50000	0.2	0.058022	0.07221
Simulated Trait 69	50000	0.2	0.053949	0.067147
Simulated Trait 70	50000	0.2	0.064197	0.077704
Simulated Trait 71	50000	0.2	0.06156	0.076751
Simulated Trait 72	50000	0.2	0.051207	0.067217
Simulated Trait 73	50000	0.2	0.060883	0.072497
Simulated Trait 74	50000	0.2	0.056848	0.070475
Simulated Trait 75	50000	0.2	0.053941	0.072701
Simulated Trait 76	50000	0.2	0.053036	0.065888
Simulated Trait 77	50000	0.2	0.058155	0.074618
Simulated Trait 78	50000	0.2	0.061375	0.077413
Simulated Trait 79	50000	0.2	0.060073	0.07002
Simulated Trait 80	50000	0.2	0.057091	0.070079
Simulated Trait 81	10000	0.3	0.180914	0.190209
Simulated Trait 82	10000	0.3	0.187423	0.186737
Simulated Trait 83	10000	0.3	0.187937	0.194744
Simulated Trait 84	10000	0.3	0.187223	0.196128
Simulated Trait 85	10000	0.3	0.191709	0.191503
Simulated Trait 86	10000	0.3	0.178155	0.18757
Simulated Trait 87	10000	0.3	0.184478	0.195969
Simulated Trait 88	10000	0.3	0.198114	0.206258
Simulated Trait 89	10000	0.3	0.184405	0.189489
Simulated Trait 90	10000	0.3	0.182498	0.19982
Simulated Trait 91	10000	0.3	0.189688	0.192309
Simulated Trait 92	10000	0.3	0.192711	0.201102
Simulated Trait 93	10000	0.3	0.185708	0.188369
Simulated Trait 94	10000	0.3	0.181294	0.189709
Simulated Trait 95	10000	0.3	0.190922	0.200137
Simulated Trait 96	10000	0.3	0.17859	0.187677
Simulated Trait 97	10000	0.3	0.191062	0.193242
Simulated Trait 98	10000	0.3	0.194348	0.196484
Simulated Trait 99	10000	0.3	0.188533	0.198587
Simulated Trait 100	10000	0.3	0.191017	0.199242
Simulated Trait 101	50000	0.3	0.105657	0.120928
Simulated Trait 102	50000	0.3	0.104296	0.125867
Simulated Trait 103	50000	0.3	0.109401	0.131048
Simulated Trait 104	50000	0.3	0.118827	0.141276
Simulated Trait 105	50000	0.3	0.112158	0.133552
Simulated Trait 106	50000	0.3	0.111559	0.130766
Simulated Trait 107	50000	0.3	0.115366	0.13757
Simulated Trait 108	50000	0.3	0.109658	0.126885
Simulated Trait 109	50000	0.3	0.110874	0.129209
Simulated Trait 110	50000	0.3	0.11781	0.133128
Simulated Trait 111	50000	0.3	0.115221	0.131692
Simulated Trait 112	50000	0.3	0.107979	0.127817
Simulated Trait 113	50000	0.3	0.108724	0.128191
Simulated Trait 114	50000	0.3	0.105736	0.124043
Simulated Trait 115	50000	0.3	0.100499	0.130302
Simulated Trait 116	50000	0.3	0.112071	0.134364
Simulated Trait 117	50000	0.3	0.121631	0.140506
Simulated Trait 118	50000	0.3	0.109613	0.136563
Simulated Trait 119	50000	0.3	0.109076	0.134391
Simulated Trait 120	50000	0.3	0.112458	0.135581
Simulated Trait 121	10000	0.4	0.281247	0.283791
Simulated Trait 122	10000	0.4	0.269413	0.282373
Simulated Trait 123	10000	0.4	0.266482	0.278319
Simulated Trait 124	10000	0.4	0.2734	0.28647
Simulated Trait 125	10000	0.4	0.275579	0.285525
Simulated Trait 126	10000	0.4	0.26773	0.276471
Simulated Trait 127	10000	0.4	0.277093	0.288389
Simulated Trait 128	10000	0.4	0.277818	0.282206
Simulated Trait 129	10000	0.4	0.280076	0.292794
Simulated Trait 130	10000	0.4	0.271794	0.273442
Simulated Trait 131	10000	0.4	0.274587	0.276715
Simulated Trait 132	10000	0.4	0.28866	0.291816
Simulated Trait 133	10000	0.4	0.272756	0.283078
Simulated Trait 134	10000	0.4	0.288918	0.287732
Simulated Trait 135	10000	0.4	0.274437	0.27804
Simulated Trait 136	10000	0.4	0.289685	0.29152
Simulated Trait 137	10000	0.4	0.268594	0.279222
Simulated Trait 138	10000	0.4	0.271405	0.282764
Simulated Trait 139	10000	0.4	0.26919	0.281145
Simulated Trait 140	10000	0.4	0.267257	0.279022
Simulated Trait 141	50000	0.4	0.171567	0.192349
Simulated Trait 142	50000	0.4	0.167495	0.190164
Simulated Trait 143	50000	0.4	0.170352	0.192254
Simulated Trait 144	50000	0.4	0.164288	0.186421
Simulated Trait 145	50000	0.4	0.168512	0.195066
Simulated Trait 146	50000	0.4	0.161999	0.189613
Simulated Trait 147	50000	0.4	0.169922	0.191037
Simulated Trait 148	50000	0.4	0.160884	0.189457
Simulated Trait 149	50000	0.4	0.163435	0.186379
Simulated Trait 150	50000	0.4	0.166037	0.189895
Simulated Trait 151	50000	0.4	0.160933	0.182588
Simulated Trait 152	50000	0.4	0.173238	0.196109
Simulated Trait 153	50000	0.4	0.169645	0.196448
Simulated Trait 154	50000	0.4	0.162448	0.191537
Simulated Trait 155	50000	0.4	0.162699	0.197273
Simulated Trait 156	50000	0.4	0.158635	0.180817
Simulated Trait 157	50000	0.4	0.156456	0.19031
Simulated Trait 158	50000	0.4	0.166776	0.18935
Simulated Trait 159	50000	0.4	0.162597	0.188056
Simulated Trait 160	50000	0.4	0.163044	0.19022
Simulated Trait 161	10000	0.5	0.356449	0.357992
Simulated Trait 162	10000	0.5	0.364599	0.372465
Simulated Trait 163	10000	0.5	0.370971	0.372263
Simulated Trait 164	10000	0.5	0.360119	0.371794
Simulated Trait 165	10000	0.5	0.354846	0.356775
Simulated Trait 166	10000	0.5	0.351272	0.352887
Simulated Trait 167	10000	0.5	0.35965	0.358609
Simulated Trait 168	10000	0.5	0.368567	0.378954
Simulated Trait 169	10000	0.5	0.3539	0.354353
Simulated Trait 170	10000	0.5	0.360178	0.366642
Simulated Trait 171	10000	0.5	0.365787	0.370141
Simulated Trait 172	10000	0.5	0.371903	0.374126
Simulated Trait 173	10000	0.5	0.35842	0.368393
Simulated Trait 174	10000	0.5	0.364792	0.372549
Simulated Trait 175	10000	0.5	0.367303	0.369299
Simulated Trait 176	10000	0.5	0.3785	0.381072
Simulated Trait 177	10000	0.5	0.354422	0.36779
Simulated Trait 178	10000	0.5	0.35727	0.364889
Simulated Trait 179	10000	0.5	0.367008	0.379677
Simulated Trait 180	10000	0.5	0.356301	0.358065
Simulated Trait 181	50000	0.5	0.231457	0.261271
Simulated Trait 182	50000	0.5	0.215248	0.261917
Simulated Trait 183	50000	0.5	0.226583	0.257543
Simulated Trait 184	50000	0.5	0.236489	0.267671
Simulated Trait 185	50000	0.5	0.228709	0.262351
Simulated Trait 186	50000	0.5	0.225063	0.266372
Simulated Trait 187	50000	0.5	0.228987	0.260961
Simulated Trait 188	50000	0.5	0.232186	0.265432
Simulated Trait 189	50000	0.5	0.214004	0.249403
Simulated Trait 190	50000	0.5	0.233225	0.262307
Simulated Trait 191	50000	0.5	0.232469	0.25974
Simulated Trait 192	50000	0.5	0.210329	0.235497
Simulated Trait 193	50000	0.5	0.229392	0.262354
Simulated Trait 194	50000	0.5	0.23255	0.259381
Simulated Trait 195	50000	0.5	0.225519	0.254573
Simulated Trait 196	50000	0.5	0.227175	0.264046
Simulated Trait 197	50000	0.5	0.22411	0.260061
Simulated Trait 198	50000	0.5	0.231358	0.261497
Simulated Trait 199	50000	0.5	0.229361	0.267347
Simulated Trait 200	50000	0.5	0.213489	0.260924

## Sheet: Supp Fig 4
	Accuracy (R2) from LDAK-Bolt-Predict
	n=200000	n=200000	N=1600000
	GCTA Model	BLD-LDAK Model	GCTA Model
Body mass index	0.107066	0.116502	0.096532
Forced vital capacity	0.124509	0.133256	0.112536
Height	0.362599	0.381653	0.340266
Impedance	0.128603	0.142238	0.117401
Neuroticism score	0.026143	0.031172	0.022384
Pulse rate	0.068972	0.074872	0.064717
Reaction time	0.015721	0.019123	0.013272
Systolic blood pressure	0.050359	0.056578	0.042664
College education	0.058327	0.064011	0.053332
Ever smoked	0.0131	0.015791	0.011516
Hypertension	0.028634	0.0322	0.024832
Snorer	0.008802	0.011372	0.007275
Difficulty sleeping	0.008921	0.010891	0.007269
Prefer evenings	0.030423	0.034398	0.02638

## Sheet: Supp Fig 5
Estimates	Mean absolute error from big_spLinReg			Mean absolute error from LDAK-Ridge-Predict			Mean absolute error from LDAK-Bolt-Predict			Mean absolute error from LDAK-BayesR-Predict			Mean absolute error from	Area under curve from big_spLinReg			Area under curve from LDAK-Ridge-Predict			Area under curve from LDAK-Bolt-Predict			Area under curve from LDAK-BayesR-Predict			Area under curve from
	GCTA Model	LDAK-Thin Model	BLD-LDAK Model	GCTA Model	LDAK-Thin Model	BLD-LDAK Model	GCTA Model	LDAK-Thin Model	BLD-LDAK Model	GCTA Model	LDAK-Thin Model	BLD-LDAK Model	Classical PRS	GCTA Model	LDAK-Thin Model	BLD-LDAK Model	GCTA Model	LDAK-Thin Model	BLD-LDAK Model	GCTA Model	LDAK-Thin Model	BLD-LDAK Model	GCTA Model	LDAK-Thin Model	BLD-LDAK Model	Classical PRS
Body mass index	0.760644	0.757465	0.756366	0.759477	0.75485	0.752841	0.754876	0.751103	0.750013	0.75449	0.751621	0.750142	3.06485	NA	NA	NA	NA	NA	NA	NA	NA	NA	NA	NA	NA	NA
Forced vital capacity	0.751466	0.747995	0.74578	0.752283	0.749913	0.744274	0.743057	0.741061	0.738993	0.743071	0.74078	0.738564	2.28656	NA	NA	NA	NA	NA	NA	NA	NA	NA	NA	NA	NA	NA
Height	0.632488	0.631277	0.627416	0.667304	0.658677	0.643929	0.632744	0.628188	0.622362	0.629041	0.622339	0.620966	1.38846	NA	NA	NA	NA	NA	NA	NA	NA	NA	NA	NA	NA	NA
Impedance	0.750905	0.745831	0.743829	0.74987	0.74546	0.74074	0.743991	0.740371	0.73741	0.743644	0.740227	0.738171	3.10814	NA	NA	NA	NA	NA	NA	NA	NA	NA	NA	NA	NA	NA
Neuroticism score	0.791231	0.789008	0.788056	0.787701	0.785698	0.784669	0.787203	0.785225	0.784431	0.787099	0.785333	0.784343	3.76648	NA	NA	NA	NA	NA	NA	NA	NA	NA	NA	NA	NA	NA
Pulse rate	0.772853	0.770104	0.769459	0.779678	0.777492	0.774184	0.769267	0.768563	0.76676	0.769142	0.768074	0.76666	2.32362	NA	NA	NA	NA	NA	NA	NA	NA	NA	NA	NA	NA	NA
Reaction time	0.793986	0.792262	0.792348	0.790466	0.789445	0.788634	0.79038	0.789521	0.788616	0.790403	0.789526	0.788951	3.13783	NA	NA	NA	NA	NA	NA	NA	NA	NA	NA	NA	NA	NA
Systolic blood pressure	0.781222	0.779445	0.778602	0.781997	0.780525	0.778103	0.777213	0.775989	0.774471	0.77706	0.776094	0.774473	2.04913	NA	NA	NA	NA	NA	NA	NA	NA	NA	NA	NA	NA	NA
College education	0.893258	0.888222	0.886001	0.874431	0.871371	0.868097	0.87698	0.873191	0.871015	0.876452	0.873759	0.870869	3.66405	0.62731	0.630646	0.633182	0.639236	0.645164	0.648613	0.644859	0.64894	0.6514	0.644674	0.649178	0.651286	0.643373
Ever smoked	0.96284	0.959386	0.958819	0.955882	0.954044	0.952743	0.955743	0.954199	0.952809	0.955572	0.954106	0.952231	2.48054	0.546016	0.554778	0.554756	0.564077	0.569855	0.571464	0.566652	0.571893	0.572758	0.566694	0.571878	0.572668	0.561185
Hypertension	0.803084	0.800324	0.798537	0.802041	0.799787	0.797477	0.797709	0.795829	0.794979	0.79747	0.79601	0.794872	1.83936	0.59938	0.603237	0.609257	0.59828	0.603728	0.612119	0.612857	0.616224	0.619471	0.612667	0.617115	0.621085	0.588058
Snorer	0.943249	0.941567	0.940243	0.938815	0.937984	0.936362	0.938652	0.937893	0.936427	0.938453	0.937705	0.936313	3.00085	0.537985	0.540587	0.546609	0.551561	0.555369	0.560602	0.554149	0.556921	0.561387	0.551584	0.556122	0.559604	0.550481
Difficulty sleeping	0.786056	0.787389	0.788112	0.787409	0.787083	0.787566	0.787145	0.786775	0.787464	0.78727	0.786777	0.787879	1.90939	NA	NA	NA	NA	NA	NA	NA	NA	NA	NA	NA	NA	NA
Prefer evenings	0.819829	0.818129	0.817491	0.817588	0.816073	0.81557	0.815849	0.81462	0.814268	0.815814	0.814652	0.814419	3.35401	NA	NA	NA	NA	NA	NA	NA	NA	NA	NA	NA	NA	NA
Standard deviations	Mean absolute error from big_spLinReg			Mean absolute error from LDAK-Ridge-Predict			Mean absolute error from LDAK-Bolt-Predict			Mean absolute error from LDAK-BayesR-Predict			Mean absolute error from	Area under curve from big_spLinReg			Area under curve from LDAK-Ridge-Predict			Area under curve from LDAK-Bolt-Predict			Area under curve from LDAK-BayesR-Predict			Area under curve from
	GCTA Model	LDAK-Thin Model	BLD-LDAK Model	GCTA Model	LDAK-Thin Model	BLD-LDAK Model	GCTA Model	LDAK-Thin Model	BLD-LDAK Model	GCTA Model	LDAK-Thin Model	BLD-LDAK Model	Classical PRS	GCTA Model	LDAK-Thin Model	BLD-LDAK Model	GCTA Model	LDAK-Thin Model	BLD-LDAK Model	GCTA Model	LDAK-Thin Model	BLD-LDAK Model	GCTA Model	LDAK-Thin Model	BLD-LDAK Model	Classical PRS
Body mass index	0.0035978	0.00358981	0.00350488	0.00374567	0.00373767	0.00372169	0.00369671	0.00368172	0.00363077	0.00366973	0.00365575	0.00363876	0.0164763	NA	NA	NA	NA	NA	NA	NA	NA	NA	NA	NA	NA	NA
Forced vital capacity	0.00388301	0.00393705	0.00405414	0.00405214	0.0039991	0.00409717	0.00393805	0.00394906	0.00404113	0.00393705	0.00394505	0.0040111	0.0113998	NA	NA	NA	NA	NA	NA	NA	NA	NA	NA	NA	NA	NA
Height	0.00314709	0.00309125	0.00319596	0.00331163	0.00318997	0.0032498	0.00309225	0.00303441	0.00309524	0.00312216	0.00308327	0.00312416	0.00773312	NA	NA	NA	NA	NA	NA	NA	NA	NA	NA	NA	NA	NA
Impedance	0.00407823	0.00398034	0.00394538	0.00412018	0.00412318	0.00398733	0.00399632	0.00403428	0.00394439	0.00400032	0.00397435	0.0039294	0.016269	NA	NA	NA	NA	NA	NA	NA	NA	NA	NA	NA	NA	NA
Neuroticism score	0.00422975	0.00422179	0.00424368	0.0041631	0.00418399	0.00417504	0.00416111	0.00417305	0.00416609	0.00416012	0.00417305	0.00416609	0.0191871	NA	NA	NA	NA	NA	NA	NA	NA	NA	NA	NA	NA	NA
Pulse rate	0.00417849	0.00410282	0.00413767	0.00408889	0.00403313	0.00410482	0.00412871	0.00404209	0.0040869	0.00413468	0.00404608	0.00407594	0.0121313	NA	NA	NA	NA	NA	NA	NA	NA	NA	NA	NA	NA	NA
Reaction time	0.0038666	0.00388664	0.00388464	0.00374132	0.00375735	0.00376838	0.00376437	0.00379444	0.00379143	0.00376838	0.00379143	0.00381147	0.0171191	NA	NA	NA	NA	NA	NA	NA	NA	NA	NA	NA	NA	NA
Systolic blood pressure	0.00434025	0.00437809	0.00440497	0.0044677	0.00444281	0.00442688	0.00439203	0.00440696	0.00440895	0.0044448	0.00442986	0.00440895	0.0110861	NA	NA	NA	NA	NA	NA	NA	NA	NA	NA	NA	NA	NA
College education	0.00299546	0.00307915	0.0031049	0.0031521	0.00319073	0.00321218	0.003077	0.00314137	0.00314996	0.00308344	0.00313279	0.0031521	0.0194898	0.004264	0.004237	0.004296	0.004119	0.004132	0.004095	0.00412	0.004139	0.004129	0.004117	0.004142	0.004131	0.004193
Ever smoked	0.00176341	0.00184385	0.00185416	0.00193872	0.00193254	0.00197379	0.00192016	0.00191604	0.00195729	0.00192635	0.0019181	0.00197172	0.0136041	0.004061	0.003968	0.004229	0.004066	0.004057	0.004169	0.004061	0.00402	0.004081	0.004064	0.004018	0.004073	0.003951
Hypertension	0.00356014	0.00357724	0.00356259	0.00366026	0.00362607	0.00360654	0.00359921	0.0036041	0.00359921	0.00360165	0.00358945	0.00357235	0.00908349	0.004449	0.004712	0.004676	0.004523	0.004644	0.004644	0.004556	0.004593	0.004564	0.004591	0.004585	0.004616	0.004442
Snorer	0.00218216	0.00221394	0.00224572	0.00216309	0.0021758	0.00218851	0.00217368	0.00218216	0.00219911	0.00217156	0.00219275	0.00222665	0.0158556	0.00407	0.004212	0.004173	0.004126	0.004368	0.004235	0.004138	0.004276	0.004193	0.004127	0.004247	0.004105	0.004356
Difficulty sleeping	0.00432031	0.00432172	0.0042739	0.00427109	0.00424718	0.00423452	0.00426828	0.00424999	0.00423312	0.00426546	0.00424859	0.00421765	0.00948303	NA	NA	NA	NA	NA	NA	NA	NA	NA	NA	NA	NA	NA
Prefer evenings	0.00418817	0.00416984	0.00411377	0.00401025	0.00399084	0.00395202	0.00407171	0.00405015	0.0040027	0.00407279	0.00404691	0.00398976	0.0171312	NA	NA	NA	NA	NA	NA	NA	NA	NA	NA	NA	NA	NA

[truncated: 8 more sheets: Supp Fig 6, Supp Fig 7, Supp Fig 8 A, Supp Fig 8 B, Supp Fig 8 C, Supp Fig 9, Supp Fig 13, Supp Fig 14]
